# Supplementary material for: Aerobic Exercise Modulates Proteomic Profiles in Gastrocnemius Muscle of db/db Mice, Ameliorating Sarcopenia
Source: Life (Basel). 2024 Mar 20;14(3):412. doi: 10.3390/life14030412 (PMC10971967; doi:10.3390/life14030412)
Supplement: Supplementary file 1 [file life-14-00412-s001.zip]

Archive with 1 entries (1 files):
- life-2886891-supplementary.xlsx
