# Supplementary material for: Aerobic Exercise Modulates Proteomic Profiles in Gastrocnemius Muscle of db/db Mice, Ameliorating Sarcopenia
Source: Life (Basel). 2024 Mar 20;14(3):412. doi: 10.3390/life14030412 (PMC10971967; doi:10.3390/life14030412)
Supplement: Supplementary file 1 [file life-14-00412-s001.zip › life-2886891-supplementary.xlsx]

## Sheet: Tables Content
Table S1 Total proteins (3426) quantified in gastrocnemius muscle of ET mice compared to SED after proteomic analysis.
Table S2 List of DEPs (155) in the gastrocnemius muscle of ET group compared to SED after proteomic analysis. The fold change represented in green and red bold fonts show downregulated and upregulated DEPs respectively.
Table S3 Functional enrichment analysis of upregulated DEPs in the gastrocnemius muscle of ET compared to SED mice.
Table S4 Functional enrichment analysis of downregulated DEPs in the gastrocnemius muscle of ET mice compared to SED mice.
Table S5 Total proteins (3662) quantified in soleus muscle of ET mice compared to SED after proteomic analysis.
Table S6 List of DEPs (38) in the soleus muscle of ET group compared to SED after proteomic analysis. The fold change represented in green and red bold fonts show downregulated and upregulated DEPs respectively.
Table S7 Functional enrichment analysis of upregulated DEPs in the soleus muscle of ET compared to SED mice.
Table S8 Functional enrichment analysis of downregulated DEPs in the soleus muscle of ET mice compared to SED mice.

## Sheet: Table S1
Table S1 Total proteins (3426) quantified in gastrocnemius muscle of ET mice compared to SED after proteomic analysis.	Table S2 Total proteins (3426) quantified in gastrocnemius muscle of ET mice compared to SED after proteomic analysis.	Table S2 Total proteins (3426) quantified in gastrocnemius muscle of ET mice compared to SED after proteomic analysis.	Table S2 Total proteins (3426) quantified in gastrocnemius muscle of ET mice compared to SED after proteomic analysis.	Table S2 Total proteins (3426) quantified in gastrocnemius muscle of ET mice compared to SED after proteomic analysis.	Table S2 Total proteins (3426) quantified in gastrocnemius muscle of ET mice compared to SED after proteomic analysis.	Table S2 Total proteins (3426) quantified in gastrocnemius muscle of ET mice compared to SED after proteomic analysis.	Table S2 Total proteins (3426) quantified in gastrocnemius muscle of ET mice compared to SED after proteomic analysis.	Table S2 Total proteins (3426) quantified in gastrocnemius muscle of ET mice compared to SED after proteomic analysis.	Table S2 Total proteins (3426) quantified in gastrocnemius muscle of ET mice compared to SED after proteomic analysis.	Table S2 Total proteins (3426) quantified in gastrocnemius muscle of ET mice compared to SED after proteomic analysis.	Table S2 Total proteins (3426) quantified in gastrocnemius muscle of ET mice compared to SED after proteomic analysis.	Table S2 Total proteins (3426) quantified in gastrocnemius muscle of ET mice compared to SED after proteomic analysis.	Table S2 Total proteins (3426) quantified in gastrocnemius muscle of ET mice compared to SED after proteomic analysis.	Table S2 Total proteins (3426) quantified in gastrocnemius muscle of ET mice compared to SED after proteomic analysis.	Table S2 Total proteins (3426) quantified in gastrocnemius muscle of ET mice compared to SED after proteomic analysis.	Table S2 Total proteins (3426) quantified in gastrocnemius muscle of ET mice compared to SED after proteomic analysis.	Table S2 Total proteins (3426) quantified in gastrocnemius muscle of ET mice compared to SED after proteomic analysis.	Table S2 Total proteins (3426) quantified in gastrocnemius muscle of ET mice compared to SED after proteomic analysis.	Table S2 Total proteins (3426) quantified in gastrocnemius muscle of ET mice compared to SED after proteomic analysis.	Table S2 Total proteins (3426) quantified in gastrocnemius muscle of ET mice compared to SED after proteomic analysis.	Table S2 Total proteins (3426) quantified in gastrocnemius muscle of ET mice compared to SED after proteomic analysis.	Table S2 Total proteins (3426) quantified in gastrocnemius muscle of ET mice compared to SED after proteomic analysis.	Table S2 Total proteins (3426) quantified in gastrocnemius muscle of ET mice compared to SED after proteomic analysis.	Table S2 Total proteins (3426) quantified in gastrocnemius muscle of ET mice compared to SED after proteomic analysis.	Table S2 Total proteins (3426) quantified in gastrocnemius muscle of ET mice compared to SED after proteomic analysis.	Table S2 Total proteins (3426) quantified in gastrocnemius muscle of ET mice compared to SED after proteomic analysis.	Table S2 Total proteins (3426) quantified in gastrocnemius muscle of ET mice compared to SED after proteomic analysis.	Table S2 Total proteins (3426) quantified in gastrocnemius muscle of ET mice compared to SED after proteomic analysis.	Table S2 Total proteins (3426) quantified in gastrocnemius muscle of ET mice compared to SED after proteomic analysis.	Table S2 Total proteins (3426) quantified in gastrocnemius muscle of ET mice compared to SED after proteomic analysis.	Table S2 Total proteins (3426) quantified in gastrocnemius muscle of ET mice compared to SED after proteomic analysis.	Table S2 Total proteins (3426) quantified in gastrocnemius muscle of ET mice compared to SED after proteomic analysis.	Table S2 Total proteins (3426) quantified in gastrocnemius muscle of ET mice compared to SED after proteomic analysis.	Table S2 Total proteins (3426) quantified in gastrocnemius muscle of ET mice compared to SED after proteomic analysis.	Table S2 Total proteins (3426) quantified in gastrocnemius muscle of ET mice compared to SED after proteomic analysis.	Table S2 Total proteins (3426) quantified in gastrocnemius muscle of ET mice compared to SED after proteomic analysis.	Table S2 Total proteins (3426) quantified in gastrocnemius muscle of ET mice compared to SED after proteomic analysis.	Table S2 Total proteins (3426) quantified in gastrocnemius muscle of ET mice compared to SED after proteomic analysis.	Table S2 Total proteins (3426) quantified in gastrocnemius muscle of ET mice compared to SED after proteomic analysis.	Table S2 Total proteins (3426) quantified in gastrocnemius muscle of ET mice compared to SED after proteomic analysis.	Table S2 Total proteins (3426) quantified in gastrocnemius muscle of ET mice compared to SED after proteomic analysis.	Table S2 Total proteins (3426) quantified in gastrocnemius muscle of ET mice compared to SED after proteomic analysis.	Table S2 Total proteins (3426) quantified in gastrocnemius muscle of ET mice compared to SED after proteomic analysis.	Table S2 Total proteins (3426) quantified in gastrocnemius muscle of ET mice compared to SED after proteomic analysis.	Table S2 Total proteins (3426) quantified in gastrocnemius muscle of ET mice compared to SED after proteomic analysis.	Table S2 Total proteins (3426) quantified in gastrocnemius muscle of ET mice compared to SED after proteomic analysis.	Table S2 Total proteins (3426) quantified in gastrocnemius muscle of ET mice compared to SED after proteomic analysis.	Table S2 Total proteins (3426) quantified in gastrocnemius muscle of ET mice compared to SED after proteomic analysis.	Table S2 Total proteins (3426) quantified in gastrocnemius muscle of ET mice compared to SED after proteomic analysis.
Protein Name	Protein-ID	Gene-ID	Fold change	T-test
26S proteasome non-ATPase regulatory subunit 14	O35593	PSDE	1	0.999969
5'(3')-deoxyribonucleotidase, cytosolic type	Q9JM14	NT5C	-1	0.999464
Annexin A6	P14824	ANXA6	-1	0.999107
60S acidic ribosomal protein P0	P14869	RLA0	1.001	0.999074
Acyl-coenzyme A thioesterase 9, mitochondrial	Q9R0X4	ACOT9	-1	0.99907
39S ribosomal protein L37, mitochondrial **	Q921S7	RM37	1.002	0.998127
Protein ERGIC-53	Q9D0F3	LMAN1	-1.002	0.998116
ADP-ribosylation factor-like protein 2	Q9D0J4	ARL2	-1.001	0.997787
Plasma membrane calcium-transporting ATPase 2 **	Q9R0K7	AT2B2	-1.005	0.997423
Plasma membrane calcium-transporting ATPase 1 **	G5E829	AT2B1	-1.005	0.997423
28S ribosomal protein S18a, mitochondrial **	Q99N85	RT18A	1.002	0.997244
Poly(rC)-binding protein 2	Q61990	PCBP2	-1.001	0.997075
Serine/threonine-protein phosphatase PP1-beta catalytic subunit	P62141	PP1B	1	0.996737
Cysteine and histidine-rich domain-containing protein 1	Q9D1P4	CHRD1	1	0.99625
Serine/threonine-protein phosphatase 2A catalytic subunit alpha isoform	P63330	PP2AA	-1	0.996132
Serine/threonine-protein phosphatase 2A catalytic subunit beta isoform	P62715	PP2AB	-1	0.996132
Acid ceramidase	Q9WV54	ASAH1	1.001	0.996042
Cell division control protein 42 homolog	P60766	CDC42	1.001	0.99566
Adenylyl cyclase-associated protein 1	P40124	CAP1	1.002	0.995176
Crk-like protein	P47941	CRKL	-1.001	0.995148
Nuclear transport factor 2	P61971	NTF2	1.002	0.994855
Extended synaptotagmin-1	Q3U7R1	ESYT1	-1.001	0.994717
NADH dehydrogenase [ubiquinone] 1 beta subcomplex subunit 10	Q9DCS9	NDUBA	-1.001	0.994194
Ribosomal protein S6 kinase beta-2	Q9Z1M4	KS6B2	-1.003	0.993328
Ribosyldihydronicotinamide dehydrogenase [quinone]	Q9JI75	NQO2	-1.001	0.992882
Serine/threonine-protein kinase 38	Q91VJ4	STK38	-1.002	0.992446
Phospholipid-transporting ATPase IA **	P70704	AT8A1	1.016	0.991572
MAX gene-associated protein **	A2AWL7	MGAP	1.016	0.991572
Tyrosine-protein kinase Fes/Fps	P16879	FES	1.001	0.990856
U6 snRNA-associated Sm-like protein LSm6	P62313	LSM6	-1.002	0.990308
Unconventional myosin-Id **	Q5SYD0	MYO1D	-1.016	0.989473
C2 domain-containing protein 3	Q52KB6	C2CD3	-1.007	0.989364
Endonuclease/exonuclease/phosphatase family domain-containing protein 1	Q3TGW2	EEPD1	-1.002	0.98863
40S ribosomal protein S10	P63325	RS10	1.002	0.98813
CUGBP Elav-like family member 2 **	Q9Z0H4	CELF2	-1.006	0.987624
Apoptosis-associated speck-like protein containing a CARD **	Q9EPB4	ASC	1.006	0.987243
Desmoplakin **	E9Q557	DESP	-1.024	0.987055
Arsenite methyltransferase	Q91WU5	AS3MT	1.002	0.98664
60S ribosomal protein L14	Q9CR57	RL14	1.003	0.986306
Cytochrome c oxidase subunit 5B, mitochondrial	P19536	COX5B	1.004	0.986194
4-trimethylaminobutyraldehyde dehydrogenase	Q9JLJ2	AL9A1	1.006	0.984978
Phosphoglucomutase-1	Q9D0F9	PGM1	1.002	0.984444
Tetratricopeptide repeat protein 9A **	Q3V038	TTC9A	-1.03	0.983769
60S ribosomal protein L12	P35979	RL12	-1.004	0.983319
DNA polymerase nu **	Q7TQ07	DPOLN	1.005	0.982605
Huntingtin-interacting protein K **	Q9CR41	HYPK	1.031	0.982547
Proteasome subunit beta type-5	O55234	PSB5	1.002	0.982233
Heterogeneous nuclear ribonucleoprotein F	Q9Z2X1	HNRPF	-1.003	0.982184
U5 small nuclear ribonucleoprotein 200 kDa helicase	Q6P4T2	U520	-1.006	0.981791
60S ribosomal protein L13	P47963	RL13	1.004	0.98174
B-cell scaffold protein with ankyrin repeats	Q80VH0	BANK1	1.004	0.980868
Syntaxin-16	Q8BVI5	STX16	-1.005	0.979932
Cell surface glycoprotein MUC18 **	Q8R2Y2	MUC18	1.014	0.979689
Cytochrome c1, heme protein, mitochondrial	Q9D0M3	CY1	1.006	0.979541
Coiled-coil-helix-coiled-coil-helix domain-containing protein 2	Q9D1L0	CHCH2	1.002	0.979123
Ragulator complex protein LAMTOR2	Q9JHS3	LTOR2	-1.004	0.977495
3-hydroxyacyl-CoA dehydrogenase type-2	O08756	HCD2	1.008	0.976418
Acylphosphatase-2	P56375	ACYP2	1.002	0.975853
Small nuclear ribonucleoprotein Sm D2	P62317	SMD2	1.006	0.975794
Ubiquitin carboxyl-terminal hydrolase isozyme L1	Q9R0P9	UCHL1	-1.009	0.97516
MAP7 domain-containing protein 1	A2AJI0	MA7D1	-1.007	0.97487
40S ribosomal protein S26	P62855	RS26	-1.012	0.974605
Aminopeptidase N **	P97449	AMPN	-1.049	0.974115
Glutamyl aminopeptidase **	P16406	AMPE	-1.049	0.974115
MANSC domain-containing protein 1 **	Q9CR33	MANS1	-1.049	0.974115
Epidermal growth factor receptor substrate 15-like 1	Q60902	EP15R	-1.004	0.973758
Acetyl-CoA carboxylase 2 **	E9Q4Z2	ACACB	-1.041	0.973488
G protein-coupled receptor kinase 5 **	Q8VEB1	GRK5	-1.041	0.973488
Acetyl-CoA carboxylase 1 **	Q5SWU9	ACACA	-1.041	0.973488
Cadherin EGF LAG seven-pass G-type receptor 1 **	O35161	CELR1	-1.051	0.973115
Macrophage migration inhibitory factor	P34884	MIF	1.003	0.973069
Target of Myb protein 1	O88746	TOM1	1.007	0.972651
Phosphatidylinositol 4-phosphate 5-kinase type-1 alpha **	P70182	PI51A	-1.045	0.97248
Voltage-dependent L-type calcium channel subunit beta-4	Q8R0S4	CACB4	1.007	0.972316
Voltage-dependent L-type calcium channel subunit beta-2	Q8CC27	CACB2	1.007	0.972316
Tubulin-specific chaperone A	P48428	TBCA	-1.005	0.97123
Caveolin-1	P49817	CAV1	1.01	0.969903
Sperm-associated antigen 7	Q7TNE3	SPAG7	1.003	0.969394
Peptidyl-prolyl cis-trans isomerase FKBP9 **	Q9Z247	FKBP9	1.041	0.966868
MAP kinase-activated protein kinase 2	P49138	MAPK2	-1.003	0.96666
60S ribosomal protein L11	Q9CXW4	RL11	1.007	0.965943
D-aminoacyl-tRNA deacylase 1 **	Q9DD18	DTD1	1.065	0.965732
Ribosome production factor 1 **	Q7TND5	RPF1	-1.066	0.965438
Copper transport protein ATOX1	O08997	ATOX1	1.009	0.965313
40S ribosomal protein S5	P97461	RS5	-1.021	0.965236
Ataxin-2-like protein **	Q7TQH0	ATX2L	1.046	0.964573
Alpha-synuclein **	O55042	SYUA	1.041	0.96444
NADH dehydrogenase [ubiquinone] 1 beta subcomplex subunit 9	Q9CQJ8	NDUB9	1.013	0.964316
60S ribosomal protein L27a	P14115	RL27A	1.011	0.963884
Small nuclear ribonucleoprotein G	P62309	RUXG	1.006	0.963481
C-1-tetrahydrofolate synthase, cytoplasmic	Q922D8	C1TC	-1.006	0.963187
Glucosidase 2 subunit beta	O08795	GLU2B	1.01	0.962602
40S ribosomal protein S15	P62843	RS15	1.014	0.961891
RNA-splicing ligase RtcB homolog	Q99LF4	RTCB	-1.006	0.961735
NADH dehydrogenase [ubiquinone] 1 alpha subcomplex subunit 12	Q7TMF3	NDUAC	1.01	0.961226
CDGSH iron-sulfur domain-containing protein 1	Q91WS0	CISD1	1.026	0.961148
Hemoglobin subunit zeta	P06467	HBAZ	1.027	0.959755
182 kDa tankyrase-1-binding protein	P58871	TB182	1.026	0.959339
Growth arrest and DNA damage-inducible proteins-interacting protein 1	Q9CR59	G45IP	1.022	0.959163
Eukaryotic translation initiation factor 5A-1	P63242	IF5A1	-1.007	0.958539
Actin-related protein 2/3 complex subunit 2	Q9CVB6	ARPC2	1.006	0.957326
General transcription factor II-I repeat domain-containing protein 1	Q9JI57	GT2D1	-1.01	0.95723
Ragulator complex protein LAMTOR4 **	Q8CF66	LTOR4	-1.083	0.956694
40S ribosomal protein S23	P62267	RS23	1.012	0.956398
RNA polymerase-associated protein RTF1 homolog **	A2AQ19	RTF1	1.049	0.956279
40S ribosomal protein S28	P62858	RS28	1.007	0.955921
Sodium/potassium-transporting ATPase subunit beta-1 **	P14094	AT1B1	-1.056	0.955902
Gamma-sarcoglycan	P82348	SGCG	1.052	0.955799
Rab GDP dissociation inhibitor alpha	P50396	GDIA	-1.006	0.955556
Guanine nucleotide-binding protein G(I)/G(S)/G(O) subunit gamma-12	Q9DAS9	GBG12	-1.008	0.955409
E3 ubiquitin-protein ligase HERC2	Q4U2R1	HERC2	-1.007	0.955198
Tudor domain-containing protein 5	Q5VCS6	TDRD5	-1.032	0.955082
Glycogen synthase kinase-3 beta	Q9WV60	GSK3B	-1.011	0.954826
Protein kinase C and casein kinase II substrate protein 3	Q99JB8	PACN3	-1.005	0.953621
Peroxisomal leader peptide-processing protease **	Q9DBA6	TYSD1	1.09	0.953347
Eukaryotic translation initiation factor 4E-binding protein 1	Q60876	4EBP1	-1.016	0.952495
Potassium-transporting ATPase alpha chain 1 **	Q64436	ATP4A	1.093	0.952222
Cyclin-G1	P51945	CCNG1	-1.018	0.952168
Homer protein homolog 3	Q99JP6	HOME3	-1.013	0.952144
Homer protein homolog 2	Q9QWW1	HOME2	-1.013	0.952144
Transmembrane protein 174	Q9DCX7	TM174	-1.038	0.951999
Gephyrin	Q8BUV3	GEPH	1.005	0.951855
Adenylosuccinate synthetase isozyme 1	P28650	PURA1	-1.005	0.951626
60S ribosomal protein L35a	O55142	RL35A	1.009	0.951257
NADPH:adrenodoxin oxidoreductase, mitochondrial	Q61578	ADRO	-1.011	0.951256
Ligand of Numb protein X 2	Q91XL2	LNX2	1.023	0.950893
Alpha-adducin **	Q9QYC0	ADDA	1.097	0.950242
Microtubule-actin cross-linking factor 1 **	Q9QXZ0	MACF1	1.097	0.950231
Phosphoacetylglucosamine mutase	Q9CYR6	AGM1	-1.01	0.950025
28S ribosomal protein S30, mitochondrial	Q9D0G0	RT30	1.028	0.949535
RNA-binding protein Musashi homolog 2	Q920Q6	MSI2H	1.013	0.94883
RNA-binding protein 24 **	D3Z4I3	RBM24	-1.048	0.948461
DnaJ homolog subfamily C member 7	Q9QYI3	DNJC7	1.05	0.948326
Dipeptidyl peptidase 9	Q8BVG4	DPP9	1.096	0.948296
ADP-ribosylation factor-like protein 8B	Q9CQW2	ARL8B	1.027	0.948158
ADP-ribosylation factor-like protein 8A	Q8VEH3	ARL8A	1.027	0.948158
Phosphoethanolamine/phosphocholine phosphatase	Q8R2H9	PHOP1	-1.035	0.948152
Tyrosine-protein kinase Lyn **	P25911	LYN	1.051	0.947911
Basigin	P18572	BASI	-1.073	0.947828
Prefoldin subunit 3	P61759	PFD3	-1.008	0.947648
Serine protease inhibitor A3K	P07759	SPA3K	1.016	0.947573
Nicotinamide phosphoribosyltransferase	Q99KQ4	NAMPT	1.009	0.946871
40S ribosomal protein S6	P62754	RS6	1.017	0.94607
Peptidyl-prolyl cis-trans isomerase C	P30412	PPIC	-1.019	0.94606
SPRY domain-containing protein 4	Q91WK1	SPRY4	-1.011	0.945763
Sorting nexin-3	O70492	SNX3	-1.009	0.945683
Heat shock protein HSP 90-beta	P11499	HS90B	1.006	0.945603
V-type proton ATPase catalytic subunit A **	P50516	VATA	-1.045	0.945512
Complex III assembly factor LYRM7	Q9DA03	LYRM7	1.013	0.945419
Peroxiredoxin-2	Q61171	PRDX2	-1.006	0.944217
NEDD8-conjugating enzyme Ubc12	P61082	UBC12	1.007	0.943651
DCC-interacting protein 13-alpha	Q8K3H0	DP13A	-1.035	0.943625
Protein arginine methyltransferase NDUFAF7, mitochondrial **	Q9CWG8	NDUF7	1.03	0.943456
DAZ-associated protein 1	Q9JII5	DAZP1	1.01	0.942887
Phosphatidylinositol transfer protein alpha isoform	P53810	PIPNA	1.008	0.942085
40S ribosomal protein S16	P14131	RS16	-1.03	0.942031
Septin-7	O55131	45176	1.021	0.941889
Cytochrome b-c1 complex subunit 7	Q9D855	QCR7	1.013	0.941475
Protein unc-45 homolog B	Q8CGY6	UN45B	1.054	0.94137
WASP homolog-associated protein with actin, membranes and microtubules **	Q571B6	WHAMM	-1.041	0.940912
14 kDa phosphohistidine phosphatase	Q9DAK9	PHP14	1.009	0.940587
Serine/threonine-protein phosphatase 5	Q60676	PPP5	-1.006	0.94
Spectrin beta chain, non-erythrocytic 1	Q62261	SPTB2	1.024	0.938354
Dynein light chain 2, cytoplasmic	Q9D0M5	DYL2	1.006	0.937676
60S ribosomal protein L18a	P62717	RL18A	1.012	0.937396
Serine/threonine-protein phosphatase 2A 65 kDa regulatory subunit A alpha isoform	Q76MZ3	2AAA	1.016	0.936824
Adenosine 5'-monophosphoramidase HINT3 **	Q9CPS6	HINT3	-1.105	0.936469
60S ribosomal protein L28	P41105	RL28	1.049	0.93536
40S ribosomal protein S18	P62270	RS18	-1.015	0.933737
39S ribosomal protein L41, mitochondrial	Q9CQN7	RM41	1.038	0.933129
60S ribosomal protein L18	P35980	RL18	1.015	0.932716
ATP synthase subunit gamma, mitochondrial	Q91VR2	ATPG	1.025	0.932423
Tubulin-specific chaperone cofactor E-like protein	Q8C5W3	TBCEL	1.076	0.932405
DnaJ homolog subfamily B member 14 **	Q149L6	DJB14	1.134	0.93213
Prostasin	Q9ESD1	PRSS8	1.015	0.930646
Ribosomal protein S6 kinase alpha-3	P18654	KS6A3	1.046	0.930303
Leucine-rich repeat LGI family member 4 **	Q8K1S1	LGI4	1.139	0.930052
Proteasome inhibitor PI31 subunit	Q8BHL8	PSMF1	-1.014	0.929385
Sterile alpha motif domain-containing protein 1 **	D3YXK1	SAMD1	1.14	0.929315
Phosphatidylinositol polyphosphate 5-phosphatase type IV **	Q9JII1	INP5E	1.14	0.929315
39S ribosomal protein L15, mitochondrial	Q9CPR5	RM15	1.012	0.929313
Nucleolysin TIAR	P70318	TIAR	1.014	0.928491
Nucleolysin TIA-1	P52912	TIA1	1.014	0.928491
Transcriptional activator protein Pur-beta **	O35295	PURB	1.037	0.928321
40S ribosomal protein S9	Q6ZWN5	RS9	-1.024	0.928167
Adenylate kinase isoenzyme 1	Q9R0Y5	KAD1	1.012	0.92804
Acyl-coenzyme A thioesterase 2, mitochondrial	Q9QYR9	ACOT2	1.013	0.927643
LIM and senescent cell antigen-like-containing domain protein 1 **	Q99JW4	LIMS1	1.145	0.927396
UV excision repair protein RAD23 homolog A	P54726	RD23A	-1.018	0.926757
Lactadherin	P21956	MFGM	1.033	0.926469
60S ribosomal protein L4	Q9D8E6	RL4	-1.024	0.926253
Ras-related protein Rap-1A	P62835	RAP1A	1.034	0.92604
Transcription elongation factor A protein 1 **	P10711	TCEA1	1.148	0.925953
AP-2 complex subunit mu	P84091	AP2M1	1.014	0.924038
Heterogeneous nuclear ribonucleoprotein D0	Q60668	HNRPD	1.009	0.922143
PDZ and LIM domain protein 3	O70209	PDLI3	1.018	0.921194
Cold-inducible RNA-binding protein	P60824	CIRBP	-1.025	0.920607
Carbonic anhydrase 2	P00920	CAH2	1.018	0.919995
Annexin A7	Q07076	ANXA7	1.026	0.919981
Leucine zipper protein 2 **	Q8BGY3	LUZP2	-1.06	0.919791
26S proteasome non-ATPase regulatory subunit 1 **	Q3TXS7	PSMD1	-1.112	0.919614
Acyl-coenzyme A thioesterase 10, mitochondrial	Q32MW3	ACO10	-1.023	0.91766
Proenkephalin-B **	O35417	PDYN	1.167	0.917168
Tubulin-specific chaperone C **	Q8VCN9	TBCC	-1.057	0.916671
Spectrin alpha chain, erythrocytic 1	P08032	SPTA1	-1.028	0.916511
Pentatricopeptide repeat domain-containing protein 3, mitochondrial **	Q14C51	PTCD3	1.063	0.916425
Heterogeneous nuclear ribonucleoprotein K	P61979	HNRPK	-1.015	0.91604
Cytochrome b-c1 complex subunit 2, mitochondrial	Q9DB77	QCR2	1.012	0.915773
60S ribosomal protein L23	P62830	RL23	1.026	0.915718
BTB/POZ domain-containing protein KCTD12	Q6WVG3	KCD12	-1.017	0.915651
Costars family protein ABRACL	Q4KML4	ABRAL	1.012	0.915465
Receptor of activated protein C kinase 1	P68040	RACK1	1.025	0.915448
28S ribosomal protein S18b, mitochondrial **	Q99N84	RT18B	1.045	0.914655
ATP synthase subunit alpha, mitochondrial	Q03265	ATPA	1.01	0.914578
Stromal membrane-associated protein 2 **	Q7TN29	SMAP2	-1.056	0.914333
Methionine-R-sulfoxide reductase B2, mitochondrial **	Q78J03	MSRB2	1.021	0.914302
Transcription factor A, mitochondrial	P40630	TFAM	1.013	0.91428
ATP-binding cassette sub-family A member 2	P41234	ABCA2	1.032	0.913338
Probable JmjC domain-containing histone demethylation protein 2C	Q69ZK6	JHD2C	1.038	0.913106
Aspartyl aminopeptidase	Q9Z2W0	DNPEP	1.013	0.911495
Ig gamma-1 chain C region, membrane-bound form	P01869	IGH1M	-1.009	0.91116
Ig gamma-1 chain C region secreted form	P01868	IGHG1	-1.009	0.91116
Protein mono-ADP-ribosyltransferase PARP4	E9PYK3	PARP4	1.046	0.911034
Microfibrillar-associated protein 5	Q9QZJ6	MFAP5	1.025	0.910973
Complement C2	P21180	CO2	1.028	0.91085
Ecto-ADP-ribosyltransferase 3	Q8R2G4	NAR3	-1.039	0.910592
BolA-like protein 3	Q8CEI1	BOLA3	1.019	0.910331
Integrin beta-1	P09055	ITB1	-1.059	0.909413
Transaldolase	Q93092	TALDO	-1.008	0.909157
Adapter molecule crk	Q64010	CRK	1.014	0.909084
T-complex protein 1 subunit zeta	P80317	TCPZ	1.016	0.908957
Leukotriene A-4 hydrolase	P24527	LKHA4	1.035	0.908458
Voltage-dependent calcium channel subunit alpha-2/delta-1	O08532	CA2D1	1.06	0.907341
Cytochrome c oxidase subunit 7A1, mitochondrial	P56392	CX7A1	1.031	0.907208
Mesencephalic astrocyte-derived neurotrophic factor	Q9CXI5	MANF	1.02	0.907102
Probable ATP-dependent RNA helicase DDX46	Q569Z5	DDX46	-1.042	0.906832
Glycerol-3-phosphate dehydrogenase, mitochondrial	Q64521	GPDM	1.009	0.906518
40S ribosomal protein S11	P62281	RS11	-1.031	0.906362
Cytosolic non-specific dipeptidase	Q9D1A2	CNDP2	1.022	0.906226
Proteasome subunit beta type-4	P99026	PSB4	-1.023	0.905541
Mitogen-activated protein kinase 12	O08911	MK12	-1.012	0.904734
Tubulin-specific chaperone E **	Q8CIV8	TBCE	1.173	0.904063
Hexokinase-1	P17710	HXK1	1.012	0.903459
CXXC motif containing zinc binding protein	Q8BHG2	CZIB	1.006	0.903165
Charged multivesicular body protein 2a **	Q9DB34	CHM2A	1.093	0.903002
Vascular endothelial growth factor B **	P49766	VEGFB	1.087	0.902907
14-3-3 protein theta	P68254	1433T	1.037	0.9021
Mitochondrial import inner membrane translocase subunit Tim9	Q9WV98	TIM9	1.02	0.901896
Protein lin-7 homolog B **	O88951	LIN7B	-1.022	0.901239
Protein FAM162A **	Q9D6U8	F162A	-1.185	0.900575
Tripeptidyl-peptidase 2	Q64514	TPP2	1.011	0.90053
Mannose-1-phosphate guanyltransferase alpha **	Q922H4	GMPPA	1.034	0.899752
Adrenodoxin, mitochondrial	P46656	ADX	-1.057	0.899744
Urokinase-type plasminogen activator **	P06869	UROK	1.128	0.899733
Transmembrane protease serine 13 **	Q5U405	TMPSD	1.128	0.899733
60S ribosomal protein L26	P61255	RL26	1.025	0.899417
Phosphoenolpyruvate carboxykinase [GTP], mitochondrial **	Q8BH04	PCKGM	-1.208	0.899162
Coagulation factor XIII B chain	Q07968	F13B	-1.04	0.899132
ADP-ribosylation factor-related protein 1	Q8BXL7	ARFRP	1.018	0.89899
Sulfotransferase 1A1 **	P52840	ST1A1	-1.121	0.898946
Actin-binding LIM protein 2	Q8BL65	ABLM2	-1.124	0.898565
Neuromodulin **	P06837	NEUM	-1.103	0.898565
cAMP-dependent protein kinase type II-beta regulatory subunit	P31324	KAP3	-1.016	0.89848
Glucose-6-phosphate isomerase	P06745	G6PI	1.011	0.898012
Copper homeostasis protein cutC homolog	Q9D8X1	CUTC	-1.018	0.897707
Partner of Y14 and mago **	Q8CHP5	PYM1	-1.075	0.897654
Calcium-binding mitochondrial carrier protein Aralar1	Q8BH59	CMC1	1.022	0.897363
Eukaryotic translation initiation factor 1A	Q60872	IF1A	1.026	0.897329
Eukaryotic translation initiation factor 1A, X-chromosomal	Q8BMJ3	IF1AX	1.026	0.897329
Phosphoglycerate mutase 1	Q9DBJ1	PGAM1	-1.009	0.896993
Regulator of microtubule dynamics protein 1	Q9DCV4	RMD1	1.032	0.896107
Apolipoprotein A-IV	P06728	APOA4	1.06	0.89496
Pyridoxine-5'-phosphate oxidase	Q91XF0	PNPO	-1.024	0.89492
Cdc42-interacting protein 4	Q8CJ53	CIP4	-1.031	0.894324
Ski oncogene **	Q60698	SKI	-1.202	0.894323
Dystrobrevin beta	O70585	DTNB	-1.013	0.893555
Cytochrome b-c1 complex subunit 9	Q8R1I1	QCR9	-1.034	0.893412
Ras-related protein Rab-11B	P46638	RB11B	-1.024	0.893123
28S ribosomal protein S14, mitochondrial	Q9CR88	RT14	-1.026	0.892765
Lipoyl synthase, mitochondrial **	Q99M04	LIAS	1.224	0.892268
Myotubularin-related protein 12 **	Q80TA6	MTMRC	1.224	0.892026
OCIA domain-containing protein 2 **	Q9D8W7	OCAD2	-1.112	0.891884
Tyrosine-protein kinase TXK **	P42682	TXK	1.225	0.891839
Perilipin-2 **	P43883	PLIN2	1.225	0.891839
Catechol O-methyltransferase	O88587	COMT	-1.018	0.891565
Malonyl-CoA decarboxylase, mitochondrial	Q99J39	DCMC	1.012	0.891253
Complement component C8 beta chain	Q8BH35	CO8B	-1.185	0.890799
Long-chain-fatty-acid--CoA ligase 5	Q8JZR0	ACSL5	1.048	0.890037
Thyroid adenoma-associated protein homolog **	A8C756	THADA	-1.229	0.889947
Adaptin ear-binding coat-associated protein 1	Q9CR95	NECP1	1.022	0.889667
M-phase phosphoprotein 9	A6H5Y1	MPP9	1.022	0.889303
Dual specificity tyrosine-phosphorylation-regulated kinase 2 **	Q5U4C9	DYRK2	1.188	0.888761
Dual specificity mitogen-activated protein kinase kinase 4	P47809	MP2K4	-1.031	0.888074
Centrosomal protein of 57 kDa	Q8CEE0	CEP57	-1.011	0.887669
GTPase IMAP family member 4 **	Q99JY3	GIMA4	-1.107	0.887329
AP-2 complex subunit beta **	Q9DBG3	AP2B1	-1.143	0.887286
Succinate dehydrogenase [ubiquinone] iron-sulfur subunit, mitochondrial	Q9CQA3	SDHB	-1.022	0.886949
EKC/KEOPS complex subunit Tp53rk **	Q99PW4	PRPK	-1.133	0.886702
Protein lin-7 homolog A **	Q8JZS0	LIN7A	-1.02	0.88578
Epidermal growth factor receptor	Q01279	EGFR	-1.15	0.885716
Cathepsin D	P18242	CATD	-1.028	0.885563
Plastin-3	Q99K51	PLST	-1.013	0.885558
NHP2-like protein 1 **	Q9D0T1	NH2L1	-1.125	0.885504
Reticulocalbin-2	Q8BP92	RCN2	1.036	0.885304
Alanyl-tRNA editing protein Aarsd1	Q3THG9	AASD1	1.055	0.884712
Fructosamine-3-kinase	Q9ER35	FN3K	-1.021	0.884613
Protein quaking	Q9QYS9	QKI	1.041	0.884398
Protein transport protein Sec61 subunit beta **	Q9CQS8	SC61B	1.098	0.883982
Eukaryotic translation initiation factor 3 subunit F **	Q9DCH4	EIF3F	1.246	0.8831
Ectonucleotide pyrophosphatase/phosphodiesterase family member 7 **	Q3TIW9	ENPP7	-1.247	0.882562
Zinc transporter 3	P97441	ZNT3	1.042	0.882464
Laminin subunit gamma-3	Q9R0B6	LAMC3	1.08	0.880876
Trafficking kinesin-binding protein 1 **	Q6PD31	TRAK1	-1.163	0.880072
Serine/threonine-protein phosphatase 2A 55 kDa regulatory subunit B alpha isoform	Q6P1F6	2ABA	1.044	0.879578
40S ribosomal protein S2	P25444	RS2	-1.036	0.879504
Choline transporter-like protein 5	Q5RJI2	CTL5	1.055	0.878137
Serine/threonine-protein kinase WNK1	P83741	WNK1	-1.027	0.878105
39S ribosomal protein L49, mitochondrial	Q9CQ40	RM49	-1.023	0.877636
Mitochondrial pyruvate carrier 1 **	P63030	MPC1	-1.261	0.876942
Ras-related protein R-Ras2 **	P62071	RRAS2	1.077	0.876676
NAD(P)H-hydrate epimerase	Q8K4Z3	NNRE	-1.021	0.875846
Sodium-coupled neutral amino acid transporter 1	Q8K2P7	S38A1	1.108	0.875574
Voltage-dependent L-type calcium channel subunit beta-3	P54285	CACB3	1.03	0.875346
Uncharacterized protein C4orf54 homolog	E0CYV9	CD054	-1.029	0.875195
Inter alpha-trypsin inhibitor, heavy chain 4	A6X935	ITIH4	1.023	0.873982
Peptidyl-prolyl cis-trans isomerase NIMA-interacting 1	Q9QUR7	PIN1	-1.024	0.873569
Eukaryotic translation initiation factor 5 **	P59325	IF5	1.252	0.873204
Low molecular weight phosphotyrosine protein phosphatase	Q9D358	PPAC	1.008	0.87287
GrpE protein homolog 1, mitochondrial	Q99LP6	GRPE1	1.03	0.872395
Beta-enolase	P21550	ENOB	-1.012	0.872071
Optic atrophy 3 protein homolog **	Q505D7	OPA3	1.06	0.871949
Cytochrome b-c1 complex subunit Rieske, mitochondrial	Q9CR68	UCRI	1.024	0.871301
Carboxymethylenebutenolidase homolog	Q8R1G2	CMBL	-1.025	0.871248
Adenosine 5'-monophosphoramidase HINT2	Q9D0S9	HINT2	1.028	0.870068
Elongin-C **	P83940	ELOC	1.052	0.868854
Dystonin	Q91ZU6	DYST	-1.081	0.868635
DNA damage-binding protein 1	Q3U1J4	DDB1	1.067	0.868548
Isovaleryl-CoA dehydrogenase, mitochondrial	Q9JHI5	IVD	1.046	0.868454
Glutathione S-transferase A4	P24472	GSTA4	1.027	0.868196
Glycogen phosphorylase, muscle form	Q9WUB3	PYGM	-1.011	0.867259
60S ribosomal protein L27	P61358	RL27	1.024	0.867165
S-adenosylmethionine synthase isoform type-1	Q91X83	METK1	-1.019	0.867145
40S ribosomal protein S12	P63323	RS12	1.039	0.865638
Collagen alpha-1(VI) chain	Q04857	CO6A1	-1.051	0.864979
Solute carrier family 12 member 2	P55012	S12A2	-1.028	0.864717
Annexin A1	P10107	ANXA1	1.019	0.864691
Carnosine N-methyltransferase	Q80UY1	CARME	1.045	0.863253
Cytochrome c oxidase assembly protein COX16 homolog, mitochondrial **	Q9CR63	COX16	-1.24	0.863064
DnaJ homolog subfamily C member 14	Q921R4	DJC14	-1.018	0.862661
60S ribosomal protein L17	Q9CPR4	RL17	-1.043	0.861931
Zinc finger protein 521 **	Q6KAS7	ZN521	1.062	0.861671
ADP/ATP translocase 1	P48962	ADT1	1.062	0.861644
EH domain-containing protein 4	Q9EQP2	EHD4	-1.062	0.86145
Rho GDP-dissociation inhibitor 2	Q61599	GDIR2	-1.027	0.859235
Reticulon-2	O70622	RTN2	-1.03	0.859211
Heat shock 70 kDa protein 1-like	P16627	HS71L	-1.045	0.858907
Laforin	Q9WUA5	EPM2A	-1.022	0.858667
MICOS complex subunit Mic19	Q9CRB9	MIC19	-1.027	0.858301
Glutaredoxin-2, mitochondrial	Q923X4	GLRX2	-1.086	0.858292
Beta-arrestin-1	Q8BWG8	ARRB1	1.023	0.85817
Aldo-keto reductase family 1 member B1	P45376	ALDR	-1.018	0.857622
Prothrombin	P19221	THRB	1.036	0.854775
Lupus La protein homolog	P32067	LA	-1.03	0.854367
NADH dehydrogenase [ubiquinone] 1 alpha subcomplex subunit 9, mitochondrial	Q9DC69	NDUA9	1.055	0.854281
Alpha-N-acetylgalactosaminidase **	Q9QWR8	NAGAB	1.295	0.854152
Cytochrome c oxidase subunit 2 **	P00405	COX2	-1.123	0.854084
Vacuolar protein sorting-associated protein VTA1 homolog	Q9CR26	VTA1	-1.115	0.853769
Endoplasmic reticulum junction formation protein lunapark	Q7TQ95	LNP	1.043	0.853004
Spastin **	Q9QYY8	SPAST	1.276	0.852866
Farnesyl pyrophosphate synthase	Q920E5	FPPS	-1.029	0.852225
Excitatory amino acid transporter 4 **	O35544	EAA4	-1.286	0.851838
NADH dehydrogenase [ubiquinone] 1 beta subcomplex subunit 7	Q9CR61	NDUB7	1.025	0.851645
Syntaxin-binding protein 3 **	Q60770	STXB3	1.206	0.851211
Poly(U)-binding-splicing factor PUF60	Q3UEB3	PUF60	-1.121	0.850838
FAD-linked sulfhydryl oxidase ALR	P56213	ALR	-1.018	0.850682
MICOS complex subunit Mic60	Q8CAQ8	MIC60	-1.035	0.85055
Basement membrane-specific heparan sulfate proteoglycan core protein	Q05793	PGBM	1.029	0.849681
NHL repeat-containing protein 2	Q8BZW8	NHLC2	1.019	0.848933
Caveolae-associated protein 2	Q63918	CAVN2	-1.017	0.847889
Myosin-4	Q5SX39	MYH4	1.043	0.847848
Threonine--tRNA ligase, mitochondrial	Q3UQ84	SYTM	-1.042	0.847033
ADP/ATP translocase 2	P51881	ADT2	-1.055	0.846987
Myotubularin	Q9Z2C5	MTM1	1.027	0.846593
3-mercaptopyruvate sulfurtransferase	Q99J99	THTM	1.023	0.846453
PDZ and LIM domain protein 1	O70400	PDLI1	-1.053	0.846087
Actin-related protein 2/3 complex subunit 3	Q9JM76	ARPC3	-1.033	0.845128
40S ribosomal protein S29	P62274	RS29	1.078	0.84503
60S ribosomal protein L13a	P19253	RL13A	1.027	0.844964
Polymerase delta-interacting protein 2	Q91VA6	PDIP2	-1.047	0.844692
Voltage-dependent L-type calcium channel subunit beta-1	Q8R3Z5	CACB1	-1.039	0.844641
Torsin-1A-interacting protein 1 **	Q921T2	TOIP1	1.188	0.844156
40S ribosomal protein S3	P62908	RS3	1.066	0.842999
Serine protease inhibitor A3N	Q91WP6	SPA3N	-1.055	0.842756
Ubiquilin-4	Q99NB8	UBQL4	1.026	0.842066
WW domain-binding protein 11 **	Q923D5	WBP11	1.191	0.841607
NADH dehydrogenase [ubiquinone] 1 alpha subcomplex subunit 10, mitochondrial	Q99LC3	NDUAA	1.041	0.840903
Coiled-coil domain-containing protein 187 **	Q8C5V8	CC187	-1.354	0.840891
Arginine-hydroxylase NDUFAF5, mitochondrial **	A2APY7	NDUF5	-1.078	0.840597
NADH dehydrogenase [ubiquinone] iron-sulfur protein 6, mitochondrial	P52503	NDUS6	-1.024	0.839927
Nucleobindin-1	Q02819	NUCB1	1.18	0.839792
Peptidyl-prolyl cis-trans isomerase FKBP5	Q64378	FKBP5	1.067	0.839564
Hemopexin	Q91X72	HEMO	1.052	0.838811
Bleomycin hydrolase	Q8R016	BLMH	1.023	0.838527
39S ribosomal protein L21, mitochondrial	Q9D1N9	RM21	-1.021	0.838487
OCIA domain-containing protein 1	Q9CRD0	OCAD1	1.04	0.838176
Ubiquilin-1	Q8R317	UBQL1	1.042	0.838108
Fibulin-5	Q9WVH9	FBLN5	-1.049	0.838097
DnaJ homolog subfamily C member 24 **	Q91ZF0	DJC24	1.364	0.837383
40S ribosomal protein S20	P60867	RS20	-1.045	0.836712
Lamin-B2 **	P21619	LMNB2	-1.278	0.836344
Fructose-1, 6-bisphosphatase isozyme 2	P70695	F16P2	1.028	0.835756
Ankyrin-2 **	Q8C8R3	ANK2	-1.237	0.835538
Trinucleotide repeat-containing gene 18 protein	Q80WC3	TNC18	1.053	0.835378
Threonine--tRNA ligase 2, cytoplasmic **	Q8BLY2	SYTC2	-1.078	0.832865
NADH dehydrogenase [ubiquinone] 1 alpha subcomplex subunit 7	Q9Z1P6	NDUA7	-1.059	0.832381
RING-box protein 2 **	Q9WTZ1	RBX2	1.379	0.832001
60S ribosomal protein L37a	P61514	RL37A	-1.078	0.831759
Phytanoyl-CoA dioxygenase domain-containing protein 1	Q9DB26	PHYD1	-1.032	0.831144
60S ribosomal protein L24	Q8BP67	RL24	-1.04	0.830468
Proteasome subunit alpha type-6	Q9QUM9	PSA6	-1.015	0.830329
10 kDa heat shock protein, mitochondrial	Q64433	CH10	1.016	0.830305
Activated RNA polymerase II transcriptional coactivator p15	P11031	TCP4	1.081	0.830258
Methyltransferase N6AMT1 **	Q6SKR2	N6MT1	-1.171	0.829891
EGF-containing fibulin-like extracellular matrix protein 1 **	Q8BPB5	FBLN3	-1.388	0.828745
Isochorismatase domain-containing protein 2A	P85094	ISC2A	1.032	0.828361
Cytochrome c oxidase subunit 4 isoform 1, mitochondrial	P19783	COX41	1.044	0.828293
Chromatin target of PRMT1 protein **	Q9CY57	CHTOP	1.231	0.828006
Golgin subfamily A member 3	P55937	GOGA3	1.19	0.827692
28S ribosomal protein S16, mitochondrial	Q9CPX7	RT16	1.024	0.827639
60S ribosomal protein L10a	P53026	RL10A	-1.054	0.827587
Platelet glycoprotein 4	Q08857	CD36	-1.055	0.827453
Lysosome membrane protein 2	O35114	SCRB2	-1.055	0.827453
Myosin regulatory light chain 2, skeletal muscle isoform	P97457	MLRS	-1.042	0.82745
Zinc-alpha-2-glycoprotein	Q64726	ZA2G	1.045	0.827429
Vesicle-associated membrane protein 8	O70404	VAMP8	1.048	0.827378
39S ribosomal protein L17, mitochondrial	Q9D8P4	RM17	-1.02	0.827227
Carnitine O-palmitoyltransferase 1, muscle isoform **	Q924X2	CPT1B	-1.121	0.826356
TBC1 domain family member 9B **	Q5SVR0	TBC9B	-1.165	0.825495
Phosphatidylinositol 4-kinase alpha **	E9Q3L2	PI4KA	-1.165	0.825495
TBC1 domain family member 9 **	Q3UYK3	TBCD9	-1.165	0.825495
Peptidyl-prolyl cis-trans isomerase F, mitochondrial	Q99KR7	PPIF	-1.058	0.824748
Hepatoma-derived growth factor	P51859	HDGF	1.014	0.824685
Neurobeachin **	Q9EPN1	NBEA	1.138	0.823734
Protein NDRG2	Q9QYG0	NDRG2	1.034	0.823252
N-acetylneuraminate lyase **	Q9DCJ9	NPL	1.119	0.823213
eIF-2-alpha kinase GCN2	Q9QZ05	E2AK4	1.04	0.821371
Aldose reductase-related protein 2	P45377	ALD2	-1.022	0.820924
Leucine-rich repeat and calponin homology domain-containing protein 4	Q921G6	LRCH4	-1.053	0.820191
Myosin-6 **	Q02566	MYH6	1.176	0.819796
NACHT, LRR and PYD domains-containing protein 14 **	Q6B966	NAL14	1.124	0.819531
40S ribosomal protein S4, X isoform	P62702	RS4X	1.053	0.819352
Aminoacyl tRNA synthase complex-interacting multifunctional protein 2	Q8R010	AIMP2	1.054	0.819202
Palmdelphin **	Q9JHU2	PALMD	-1.417	0.818731
Complement factor D	P03953	CFAD	-1.062	0.818563
CAP-Gly domain-containing linker protein 1	Q922J3	CLIP1	1.065	0.818016
Ubiquitin-conjugating enzyme E2 B	P63147	UBE2B	-1.061	0.81742
6-phosphofructo-2-kinase/fructose-2, 6-bisphosphatase 1	P70266	F261	1.024	0.81702
Vitamin D-binding protein **	P21614	VTDB	1.126	0.815125
Serine/arginine-rich splicing factor 2 **	Q62093	SRSF2	1.342	0.814567
Mitochondrial import receptor subunit TOM22 homolog **	Q9CPQ3	TOM22	-1.355	0.814357
Synaptosomal-associated protein 29 **	Q9ERB0	SNP29	1.1	0.813856
Pterin-4-alpha-carbinolamine dehydratase 2 **	Q9CZL5	PHS2	1.322	0.813526
Complex I assembly factor ACAD9, mitochondrial	Q8JZN5	ACAD9	-1.029	0.813478
Ubiquinone biosynthesis monooxygenase COQ6, mitochondrial	Q8R1S0	COQ6	1.073	0.813295
Peroxisomal trans-2-enoyl-CoA reductase	Q99MZ7	PECR	1.013	0.813069
D-beta-hydroxybutyrate dehydrogenase, mitochondrial	Q80XN0	BDH	-1.072	0.813028
Myosin light chain 3	P09542	MYL3	1.041	0.812839
CCA tRNA nucleotidyltransferase 1, mitochondrial	Q8K1J6	TRNT1	-1.06	0.812374
Prolow-density lipoprotein receptor-related protein 1 **	Q91ZX7	LRP1	1.437	0.812077
Rab GTPase-binding effector protein 2 **	Q91WG2	RABE2	1.041	0.811965
Cytoplasmic aconitate hydratase	P28271	ACOHC	1.036	0.811684
26S proteasome regulatory subunit 8	P62196	PRS8	1.035	0.811285
GRB10-interacting GYF protein 2 **	Q6Y7W8	GGYF2	1.149	0.810816
Ubiquitin-fold modifier-conjugating enzyme 1	Q9CR09	UFC1	-1.126	0.810162
Phosphorylase b kinase regulatory subunit alpha, skeletal muscle isoform	P18826	KPB1	1.07	0.810139
Deoxyguanosine kinase, mitochondrial	Q9QX60	DGUOK	1.043	0.809815
Tripartite motif-containing protein 65 **	Q8BFW4	TRI65	-1.319	0.809167
Collagen alpha-1(V) chain **	O88207	CO5A1	1.448	0.808499
Protein LZIC	Q8K3C3	LZIC	-1.028	0.808133
60S ribosomal protein L7a	P12970	RL7A	1.038	0.806849
60S ribosomal protein L7	P14148	RL7	1.072	0.806705
LanC-like protein 2 **	Q9JJK2	LANC2	1.4	0.8052
NEDD8-conjugating enzyme UBE2F **	Q9CY34	UB2FA	-1.459	0.805167
Ribosome-binding protein 1 **	Q99PL5	RRBP1	1.079	0.804989
Adenylate kinase isoenzyme 5	Q920P5	KAD5	1.033	0.804981
NADH dehydrogenase [ubiquinone] 1 alpha subcomplex subunit 2	Q9CQ75	NDUA2	-1.04	0.80497
28S ribosomal protein S35, mitochondrial **	Q8BJZ4	RT35	1.249	0.804866
Flavin reductase (NADPH)	Q923D2	BLVRB	-1.041	0.804688
Major urinary protein 5	P11591	MUP5	1.046	0.803865
Ig gamma-2B chain C region	P01867	IGG2B	-1.065	0.80368
Ras-related protein Rab-5B	P61021	RAB5B	1.025	0.803524
E3 ubiquitin-protein ligase RNF114	Q9ET26	RN114	1.172	0.803344
Phenylalanine--tRNA ligase beta subunit	Q9WUA2	SYFB	-1.151	0.803265
Short transient receptor potential channel 7 **	Q9WVC5	TRPC7	1.266	0.803177
ATP-binding cassette sub-family C member 4 **	E9Q236	MRP4	1.266	0.803177
Short transient receptor potential channel 3 **	Q9QZC1	TRPC3	1.266	0.803177
Electron transfer flavoprotein subunit beta	Q9DCW4	ETFB	1.015	0.802716
Tubulin polyglutamylase TTLL11 **	A4Q9F4	TTL11	1.469	0.801701
NADH dehydrogenase [ubiquinone] 1 alpha subcomplex subunit 6	Q9CQZ5	NDUA6	1.028	0.801639
Guanine deaminase **	Q9R111	GUAD	-1.23	0.801594
Adhesion G protein-coupled receptor B3 **	Q80ZF8	AGRB3	-1.47	0.801553
Treslin **	Q8BQ33	TICRR	-1.065	0.801447
Nuclear pore complex protein Nup133 **	Q8R0G9	NU133	-1.065	0.801447
Long-chain-fatty-acid--CoA ligase 1	P41216	ACSL1	-1.046	0.800624
Polycystin-1 **	O08852	PKD1	1.335	0.800529
Prelamin-A/C	P48678	LMNA	1.1	0.799897
Dual specificity mitogen-activated protein kinase kinase 2	Q63932	MP2K2	1.203	0.798852
Flagellum-associated coiled-coil domain-containing protein 1 **	Q8BVM7	FACC1	1.353	0.798012
Coiled-coil domain-containing protein 89	Q9DA73	CCD89	1.109	0.797572
Hydroxyacid-oxoacid transhydrogenase, mitochondrial **	Q8R0N6	HOT	1.315	0.796273
Endophilin-B1	Q9JK48	SHLB1	1.084	0.796098
Eukaryotic translation initiation factor 5A-2	Q8BGY2	IF5A2	-1.031	0.795752
Arginine--tRNA ligase, cytoplasmic	Q9D0I9	SYRC	1.055	0.795731
UDP-N-acetylhexosamine pyrophosphorylase-like protein 1	Q3TW96	UAP1L	1.054	0.795608
60S ribosomal protein L9	P51410	RL9	1.05	0.795561
Electrogenic sodium bicarbonate cotransporter 1 **	O88343	S4A4	-1.346	0.794616
Sodium-driven chloride bicarbonate exchanger **	Q5DTL9	S4A10	-1.346	0.794616
Sodium bicarbonate cotransporter 3 **	Q8BTY2	S4A7	-1.346	0.794616
Prefoldin subunit 2	O70591	PFD2	1.033	0.793861
28S ribosomal protein S34, mitochondrial	Q9JIK9	RT34	-1.13	0.793107
Elongation factor 1-gamma	Q9D8N0	EF1G	-1.037	0.792352
60S ribosomal protein L32	P62911	RL32	-1.053	0.791693
E3 ubiquitin-protein ligase BRE1B	Q3U319	BRE1B	1.103	0.790637
Alpha-ketoglutarate-dependent dioxygenase FTO **	Q8BGW1	FTO	1.258	0.790406
Anoctamin-8	Q6PB70	ANO8	-1.039	0.790114
Chloride intracellular channel protein 4	Q9QYB1	CLIC4	1.151	0.789588
Cytochrome c oxidase subunit 7B, mitochondrial	P56393	COX7B	-1.06	0.789493
Probable ATP-dependent RNA helicase DDX17 **	Q501J6	DDX17	1.513	0.788277
Inter-alpha-trypsin inhibitor heavy chain H3	Q61704	ITIH3	1.05	0.788207
Uncharacterized protein FLJ45252 homolog	Q6PIU9	YJ005	-1.028	0.787738
D-glutamate cyclase, mitochondrial	Q8BH86	GLUCM	1.064	0.78768
60S ribosomal protein L5	P47962	RL5	1.076	0.787557
Stromal interaction molecule 1	P70302	STIM1	-1.029	0.787067
Transcription elongation factor, mitochondrial	Q5SSK3	TEFM	1.118	0.786715
Dihydrolipoyl dehydrogenase, mitochondrial	O08749	DLDH	1.089	0.785891
Beta-2-glycoprotein 1	Q01339	APOH	-1.172	0.785203
Peroxisomal membrane protein 4	Q9JJW0	PXMP4	-1.083	0.78489
Ubiquitin-conjugating enzyme E2 R2 **	Q6ZWZ2	UB2R2	1.298	0.783985
Ubiquitin-conjugating enzyme E2 R1 **	Q8CFI2	UB2R1	1.298	0.783985
Triosephosphate isomerase	P17751	TPIS	-1.032	0.783793
COP9 signalosome complex subunit 1 **	Q99LD4	CSN1	1.137	0.783509
ER membrane protein complex subunit 2 **	Q9CRD2	EMC2	-1.245	0.783501
DCN1-like protein 1	Q9QZ73	DCNL1	1.043	0.782975
Lipoma-preferred partner homolog	Q8BFW7	LPP	1.372	0.782387
Aldo-keto reductase family 1 member A1	Q9JII6	AK1A1	-1.03	0.781824
Probable ubiquitin carboxyl-terminal hydrolase FAF-X **	P70398	USP9X	1.398	0.781271
Elongation of very long chain fatty acids protein 4	Q9EQC4	ELOV4	-1.113	0.780885
Cytochrome b-c1 complex subunit 1, mitochondrial	Q9CZ13	QCR1	1.053	0.780379
Inosine triphosphate pyrophosphatase	Q9D892	ITPA	1.025	0.77991
Talin-2	Q71LX4	TLN2	-1.042	0.779485
60S ribosomal protein L36	P47964	RL36	-1.155	0.778743
Solute carrier family 35 member F6	Q8VE96	S35F6	-1.096	0.77867
Syntaxin-12	Q9ER00	STX12	-1.055	0.777446
Ryanodine receptor 2	E9Q401	RYR2	-1.094	0.777426
DNA fragmentation factor subunit alpha	O54786	DFFA	1.019	0.777161
LIM domain and actin-binding protein 1	Q9ERG0	LIMA1	1.294	0.777116
CUGBP Elav-like family member 1	P28659	CELF1	1.174	0.776917
SH3 and cysteine-rich domain-containing protein 3	Q8BZ71	STAC3	1.029	0.776843
26S proteasome non-ATPase regulatory subunit 13 **	Q9WVJ2	PSD13	-1.489	0.775966
Mitochondrial fission 1 protein	Q9CQ92	FIS1	-1.05	0.77585
STE20/SPS1-related proline-alanine-rich protein kinase	Q9Z1W9	STK39	-1.049	0.775782
Small nuclear ribonucleoprotein-associated protein B	P27048	RSMB	1.244	0.775444
Small nuclear ribonucleoprotein-associated protein N	P63163	RSMN	1.244	0.775444
Eukaryotic translation initiation factor 3 subunit L	Q8QZY1	EIF3L	-1.11	0.77476
Apolipoprotein C-I **	P34928	APOC1	1.224	0.774737
Ribosome-recycling factor, mitochondrial	Q9D6S7	RRFM	-1.036	0.774661
Acyl-coenzyme A diphosphatase NUDT19 **	P11930	NUD19	1.268	0.774567
Oxysterol-binding protein-related protein 1	Q91XL9	OSBL1	-1.138	0.773578
Vesicle-associated membrane protein-associated protein A	Q9WV55	VAPA	-1.04	0.773428
Zinc finger protein Eos **	Q8C208	IKZF4	1.564	0.773221
Glutathione peroxidase 3	P46412	GPX3	1.068	0.772853
Y-box-binding protein 2 **	Q9Z2C8	YBOX2	1.14	0.772664
Caveolae-associated protein 1	O54724	CAVN1	1.022	0.772359
40S ribosomal protein S24	P62849	RS24	-1.11	0.772282
28S ribosomal protein S31, mitochondrial **	Q61733	RT31	-1.045	0.77197
Ig gamma-3 chain C region	P03987	IGHG3	1.099	0.770685
C-Jun-amino-terminal kinase-interacting protein 4 **	Q58A65	JIP4	1.228	0.770646
Phospholysine phosphohistidine inorganic pyrophosphate phosphatase	Q9D7I5	LHPP	-1.045	0.770335
Cytochrome c oxidase subunit 6C	Q9CPQ1	COX6C	-1.08	0.769998
26S proteasome regulatory subunit 10B	P62334	PRS10	-1.034	0.769527
Sorbitol dehydrogenase	Q64442	DHSO	-1.076	0.769086
Dual specificity mitogen-activated protein kinase kinase 1	P31938	MP2K1	-1.089	0.768733
Vacuolar protein sorting-associated protein 26B	Q8C0E2	VP26B	1.084	0.767799
Putative transferase CAF17 homolog, mitochondrial	Q8CAK1	CAF17	1.026	0.76777
Protein kinase C and casein kinase substrate in neurons protein 2 **	Q9WVE8	PACN2	-1.274	0.767554
Aminoacyl tRNA synthase complex-interacting multifunctional protein 1	P31230	AIMP1	1.03	0.767475
Protein phosphatase 1F **	Q8CGA0	PPM1F	1.207	0.767257
Transforming growth factor beta-3 proprotein	P17125	TGFB3	-1.335	0.766455
GDH/6PGL endoplasmic bifunctional protein	Q8CFX1	G6PE	-1.052	0.765628
Core-binding factor subunit beta	Q08024	PEBB	-1.082	0.764933
Procollagen C-endopeptidase enhancer 1	Q61398	PCOC1	1.066	0.764689
Cyclin-dependent kinase 16 **	Q04735	CDK16	-1.202	0.76215
ATP-binding cassette sub-family C member 5 **	Q9R1X5	MRP5	-1.605	0.76189
N-fatty-acyl-amino acid synthase/hydrolase PM20D1 **	Q8C165	P20D1	-1.605	0.76189
Collagen alpha-5(VI) chain	A6H584	CO6A5	-1.041	0.760968
Succinyl-CoA:3-ketoacid coenzyme A transferase 2A, mitochondrial	Q9JJN4	SCO2A	-1.076	0.760761
Succinyl-CoA:3-ketoacid coenzyme A transferase 2B, mitochondrial	Q9ESL0	SCO2B	-1.076	0.760761
O-phosphoseryl-tRNA(Sec) selenium transferase **	Q6P6M7	SPCS	1.151	0.760693
Alpha-crystallin B chain	P23927	CRYAB	-1.065	0.760656
Otogelin	O55225	OTOG	1.078	0.760579
Histone H3.2 **	P84228	H32	1.404	0.759054
Histone H3.1 **	P68433	H31	1.404	0.759054
Histone H3.3C **	P02301	H3C	1.404	0.759054
Histone H3.3 **	P84244	H33	1.404	0.759054
Succinate--CoA ligase [GDP-forming] subunit beta, mitochondrial	Q9Z2I8	SUCB2	1.045	0.758894
Nidogen-1	P10493	NID1	-1.202	0.758687
Striatin-3	Q9ERG2	STRN3	-1.069	0.757887
Cytochrome c, somatic	P62897	CYC	-1.059	0.75683
Very-long-chain enoyl-CoA reductase	Q9CY27	TECR	-1.137	0.756596
Mitochondrial 2-oxoglutarate/malate carrier protein	Q9CR62	M2OM	-1.125	0.756387
Alcohol dehydrogenase class-3	P28474	ADHX	1.027	0.756371
Lactoylglutathione lyase	Q9CPU0	LGUL	-1.025	0.756303
Epsin-2 **	Q8CHU3	EPN2	-1.143	0.756167
SUMO-conjugating enzyme UBC9	P63280	UBC9	-1.052	0.754717
Calcium-binding mitochondrial carrier protein Aralar2 **	Q9QXX4	CMC2	-1.363	0.75431
Heat shock protein beta-3	Q9QZ57	HSPB3	1.056	0.753978
Cysteine-rich protein 3 **	Q6Q6R3	CRIP3	-1.265	0.753855
ATP synthase subunit O, mitochondrial	Q9DB20	ATPO	-1.045	0.753426
Prefoldin subunit 5	Q9WU28	PFD5	1.032	0.752582
Frataxin, mitochondrial	O35943	FRDA	-1.059	0.752521
Holocytochrome c-type synthase	P53702	CCHL	-1.12	0.751761
Bis(5'-adenosyl)-triphosphatase enpp4 **	Q8BTJ4	ENPP4	1.647	0.750848
Alpha-1-antitrypsin 1-5	Q00898	A1AT5	-1.061	0.750056
Troponin I, slow skeletal muscle	Q9WUZ5	TNNI1	-1.104	0.749035
Gamma-synuclein	Q9Z0F7	SYUG	-1.035	0.748782
Calponin-3 **	Q9DAW9	CNN3	1.099	0.748218
40S ribosomal protein S8	P62242	RS8	-1.063	0.74785
Glutaredoxin-1	Q9QUH0	GLRX1	-1.052	0.74775
Probable ATP-dependent RNA helicase DDX6	P54823	DDX6	-1.056	0.746603
DNA mismatch repair protein Msh2	P43247	MSH2	1.031	0.745433
Alpha-2-macroglobulin-P	Q6GQT1	A2MG	-1.093	0.74437
Palladin	Q9ET54	PALLD	1.049	0.744201
Isoleucine--tRNA ligase, mitochondrial	Q8BIJ6	SYIM	1.077	0.744085
E3 ubiquitin-protein ligase RBX1 **	P62878	RBX1	1.643	0.743709
Leucine-rich repeat-containing protein 57 **	Q9D1G5	LRC57	1.464	0.743555
Stromal cell-derived factor 2 **	Q9DCT5	SDF2	-1.677	0.743083
Endoplasmic reticulum chaperone BiP	P20029	BIP	1.02	0.742319
Probable G-protein coupled receptor 85	P60894	GPR85	-1.038	0.74158
COP9 signalosome complex subunit 5	O35864	CSN5	1.037	0.740867
Guanylate kinase	Q64520	KGUA	1.053	0.740588
Mannose-6-phosphate isomerase	Q924M7	MPI	1.026	0.7405
ATP-dependent RNA helicase DDX1	Q91VR5	DDX1	1.053	0.740315
LIM and cysteine-rich domains protein 1	Q8VEE1	LMCD1	1.146	0.740137
KICSTOR complex protein SZT2 **	A2A9C3	SZT2	-1.048	0.739319
cAMP-dependent protein kinase inhibitor gamma	O70139	IPKG	-1.066	0.738724
5'-nucleotidase domain-containing protein 3	Q3UHB1	NT5D3	1.532	0.738609
Phosphatidylethanolamine-binding protein 1	P70296	PEBP1	-1.023	0.738398
Transmembrane protein 218 **	Q9CQ44	TM218	-1.098	0.737366
Ragulator complex protein LAMTOR5	Q9D1L9	LTOR5	-1.076	0.737325
Kell blood group glycoprotein homolog	Q9EQF2	KELL	1.094	0.737108
Dynamin-1-like protein	Q8K1M6	DNM1L	1.062	0.73683
Endoribonuclease LACTB2	Q99KR3	LACB2	-1.021	0.735837
Pleckstrin homology domain-containing family A member 1	Q8BUL6	PKHA1	1.061	0.735273
cAMP-specific 3', 5'-cyclic phosphodiesterase 4A	O89084	PDE4A	1.035	0.735134
Cartilage intermediate layer protein 1	Q66K08	CILP1	-1.066	0.734945
Protein S100-A11	P50543	S10AB	1.079	0.734471
Staphylococcal nuclease domain-containing protein 1	Q78PY7	SND1	-1.034	0.73442
Anaphase-promoting complex subunit 5 **	Q8BTZ4	APC5	1.634	0.734208
LIM domain-binding protein 3	Q9JKS4	LDB3	1.109	0.733706
Isoleucine--tRNA ligase, cytoplasmic **	Q8BU30	SYIC	1.718	0.733211
COMM domain-containing protein 5 **	Q8R395	COMD5	-1.718	0.73317
26S proteasome non-ATPase regulatory subunit 2	Q8VDM4	PSMD2	-1.083	0.733115
Protein preY, mitochondrial	Q9D1C3	PREY	1.066	0.732999
C2 domain-containing protein 2	E9Q3C1	C2CD2	-1.097	0.732934
Ataxin-2 **	O70305	ATX2	-1.269	0.73293
60S ribosomal protein L15	Q9CZM2	RL15	-1.115	0.731898
Formylglycine-generating enzyme **	Q8R0F3	SUMF1	1.139	0.731506
Mitochondrial import inner membrane translocase subunit Tim10 **	P62073	TIM10	-1.13	0.731072
Ezrin	P26040	EZRI	-1.063	0.730866
6-phosphogluconolactonase	Q9CQ60	6PGL	1.083	0.730386
SH3 domain-binding glutamic acid-rich protein	Q9WUZ7	SH3BG	1.063	0.729793
Tyrosine-protein phosphatase non-receptor type 22 **	P29352	PTN22	-1.354	0.72974
Pre-B-cell leukemia transcription factor-interacting protein 1	Q3TVI8	PBIP1	-1.027	0.729612
Proteasome activator complex subunit 2 **	P97372	PSME2	1.31	0.728415
Sodium/potassium-transporting ATPase subunit beta-2	P14231	AT1B2	-1.148	0.728112
Protein PRRC1	Q3UPH1	PRRC1	1.137	0.727464
Dual specificity protein phosphatase 23	Q6NT99	DUS23	-1.063	0.727376
Methionine aminopeptidase 2	O08663	MAP2	-1.046	0.727253
Plasminogen activator inhibitor 1 RNA-binding protein	Q9CY58	PAIRB	1.039	0.72714
Histidine--tRNA ligase, mitochondrial **	Q99KK9	SYHM	-1.244	0.726513
Centlein **	A2AM05	CNTLN	1.235	0.726379
Cytochrome c oxidase assembly factor 6 homolog	Q8BGD8	COA6	1.065	0.72603
Glutathione peroxidase 1	P11352	GPX1	-1.028	0.724875
Synaptonemal complex protein 2	Q9CUU3	SYCP2	-1.077	0.724494
Mothers against decapentaplegic homolog 2	Q62432	SMAD2	1.04	0.723737
Ladinin-1 **	P57016	LAD1	-1.627	0.723701
Long-chain-fatty-acid--CoA ligase ACSBG2	Q2XU92	ACBG2	1.097	0.722101
Histone H1.4	P43274	H14	-1.142	0.721991
Syncoilin	Q9EPM5	SYNCI	1.08	0.721851
Septin-9 **	Q80UG5	45178	1.741	0.720679
Small ubiquitin-related modifier 1	P63166	SUMO1	1.122	0.720517
Cytochrome b5 **	P56395	CYB5	-1.428	0.719887
DnaJ homolog subfamily A member 2	Q9QYJ0	DNJA2	1.129	0.71911
Aldehyde dehydrogenase X, mitochondrial	Q9CZS1	AL1B1	-1.064	0.718984
Eukaryotic translation initiation factor 4E type 1B	Q3UTA9	I4E1B	-1.103	0.718496
DnaJ homolog subfamily A member 3, mitochondrial	Q99M87	DNJA3	1.091	0.718403
39S ribosomal protein L40, mitochondrial	Q9Z2Q5	RM40	1.06	0.717781
Fumarylacetoacetase **	P35505	FAAA	1.451	0.71771
Methylcrotonoyl-CoA carboxylase subunit alpha, mitochondrial **	Q99MR8	MCCA	1.506	0.717609
ATP synthase subunit g, mitochondrial	Q9CPQ8	ATP5L	1.047	0.716772
Adenylate kinase 2, mitochondrial	Q9WTP6	KAD2	-1.061	0.716362
Eukaryotic translation initiation factor 3 subunit H	Q91WK2	EIF3H	1.045	0.716278
DEP domain-containing mTOR-interacting protein **	Q570Y9	DPTOR	1.792	0.716274
Small nuclear ribonucleoprotein E	P62305	RUXE	1.223	0.716025
Starch-binding domain-containing protein 1	Q8C7E7	STBD1	1.058	0.715764
Mitogen-activated protein kinase kinase kinase 20 **	Q9ESL4	M3K20	1.474	0.715692
Protein 4.1	P48193	EPB41	-1.047	0.715453
Cytosolic acyl coenzyme A thioester hydrolase **	Q91V12	BACH	1.511	0.715442
60S ribosomal protein L21	O09167	RL21	-1.082	0.715335
Cytosol aminopeptidase	Q9CPY7	AMPL	1.039	0.715
MYG1 exonuclease	Q9JK81	MYG1	1.069	0.714739
Vinculin	Q64727	VINC	1.077	0.714449
NAD(P)H dehydrogenase [quinone] 1	Q64669	NQO1	1.037	0.714332
Peroxisomal acyl-coenzyme A oxidase 3	Q9EPL9	ACOX3	-1.209	0.714231
Retinol-binding protein 1	Q00915	RET1	-1.204	0.714126
Probable pleckstrin homology domain-containing family N member 1	Q8C886	PKHN1	-1.079	0.713357
NADH dehydrogenase [ubiquinone] 1 alpha subcomplex assembly factor 2	Q59J78	NDUF2	1.029	0.713003
Golgin subfamily A member 4 **	Q91VW5	GOGA4	-1.532	0.712374
Tetratricopeptide repeat protein 30B	Q9CY00	TT30B	-1.063	0.712341
Tetratricopeptide repeat protein 30A1	Q99J38	T30A1	-1.063	0.712341
Myoglobin	P04247	MYG	1.067	0.711611
EH domain-containing protein 1	Q9WVK4	EHD1	-1.154	0.711246
Homeobox protein BarH-like 1	Q9ER42	BARX1	-1.05	0.711203
39S ribosomal protein L2, mitochondrial	Q9D773	RM02	-1.383	0.711136
Iron-sulfur cluster assembly 2 homolog, mitochondrial	Q9DCB8	ISCA2	1.048	0.710793
ATP synthase subunit ATP5MJ, mitochondrial	P56379	ATP68	-1.163	0.710437
Tryptophan--tRNA ligase, mitochondrial **	Q9CYK1	SYWM	1.735	0.710357
Neuronal calcium sensor 1	Q8BNY6	NCS1	1.356	0.709877
Neurofascin **	Q810U3	NFASC	1.188	0.709862
Protein polybromo-1	Q8BSQ9	PB1	-1.092	0.709673
Cytoplasmic dynein 1 light intermediate chain 2	Q6PDL0	DC1L2	1.067	0.709452
Thioredoxin domain-containing protein 5	Q91W90	TXND5	1.04	0.709059
Ras-related protein Rab-2A	P53994	RAB2A	1.107	0.708963
Isobutyryl-CoA dehydrogenase, mitochondrial	Q9D7B6	ACAD8	1.067	0.707578
RNA-binding protein FUS	P56959	FUS	-1.048	0.707234
Endoplasmic reticulum aminopeptidase 1 **	Q9EQH2	ERAP1	-1.262	0.706923
40S ribosomal protein S30	P62862	RS30	-1.06	0.706823
Laminin subunit beta-1	P02469	LAMB1	-1.093	0.705988
DmX-like protein 1 **	Q6PNC0	DMXL1	-1.463	0.705915
Spectrin alpha chain, non-erythrocytic 1	P16546	SPTN1	-1.026	0.705481
Programmed cell death protein 5	P56812	PDCD5	-1.045	0.705346
Protein S100-A4	P07091	S10A4	1.074	0.704991
Potassium voltage-gated channel subfamily H member 1	Q60603	KCNH1	1.065	0.704987
Peroxisomal carnitine O-octanoyltransferase	Q9DC50	OCTC	-1.03	0.70467
Ubiquitin carboxyl-terminal hydrolase 5	P56399	UBP5	-1.039	0.704385
Enoyl-CoA delta isomerase 1, mitochondrial	P42125	ECI1	1.056	0.704356
Tropomodulin-4	Q9JLH8	TMOD4	-1.06	0.704211
RNA 3'-terminal phosphate cyclase	Q9D7H3	RTCA	1.089	0.704131
Serine--tRNA ligase, cytoplasmic	P26638	SYSC	-1.028	0.704072
Carbonic anhydrase 1	P13634	CAH1	1.122	0.704058
Spectrin beta chain, erythrocytic	P15508	SPTB1	1.117	0.702443
28S ribosomal protein S12, mitochondrial **	O35680	RT12	-1.271	0.702141
Prothymosin alpha **	P26350	PTMA	-1.404	0.701654
ADP-ribosylation factor 6 **	P62331	ARF6	1.863	0.701524
3-oxoacyl-[acyl-carrier-protein] reductase	Q91VT4	CBR4	1.083	0.701421
ATP synthase subunit f, mitochondrial	P56135	ATPK	1.095	0.700962
40S ribosomal protein S13	P62301	RS13	-1.066	0.700768
MAP kinase-activated protein kinase 3 **	Q3UMW7	MAPK3	1.867	0.700713
Serine hydroxymethyltransferase, cytosolic	P50431	GLYC	1.05	0.700112
Corrinoid adenosyltransferase	Q9D273	MMAB	-1.044	0.699991
Leukocyte elastase inhibitor C	Q5SV42	ILEUC	-1.098	0.699551
Ig kappa chain V-III region PC 2880/PC 1229	P01654	KV3A1	1.139	0.698496
Ig kappa chain V-III region CBPC 101	P01664	KV3AC	1.139	0.698496
Ig kappa chain V-III region PC 7043	P01665	KV3AD	1.139	0.698496
Ig kappa chain V-III region PC 2485/PC 4039	P01673	KV3AL	1.139	0.698496
Ig kappa chain V-III region PC 7183	P01666	KV3AE	1.139	0.698496
Ig kappa chain V-III region 50S10.1	P03977	KV3A4	1.139	0.698496
Ig kappa chain V-III region PC 2413	P01657	KV3A5	1.139	0.698496
Ig kappa chain V-III region MOPC 321	P01658	KV3A6	1.139	0.698496
Ig kappa chain V-III region PC 3741/TEPC 111	P01660	KV3A8	1.139	0.698496
Ig kappa chain V-III region MOPC 70	P01656	KV3A3	1.139	0.698496
Ig kappa chain V-III region PC 7175	P01671	KV3AJ	1.139	0.698496
Ig kappa chain V-III region PC 7940	P01672	KV3AK	1.139	0.698496
Ig kappa chain V-III region PC 6684	P01670	KV3AI	1.139	0.698496
Ig kappa chain V-III region PC 7132	P01655	KV3A2	1.139	0.698496
Ig kappa chain V-III region PC 7769	P01669	KV3AH	1.139	0.698496
Ig kappa chain V-III region TEPC 124	P01659	KV3A7	1.139	0.698496
Ig kappa chain V-III region PC 6308	P01667	KV3AF	1.139	0.698496
Ig kappa chain V-III region PC 7210	P01668	KV3AG	1.139	0.698496
40S ribosomal protein S14	P62264	RS14	-1.121	0.697452
V-type proton ATPase subunit G 1	Q9CR51	VATG1	1.026	0.69619
Mitochondrial pyruvate carrier 2 **	Q9D023	MPC2	1.365	0.696122
Creatine kinase U-type, mitochondrial	P30275	KCRU	1.075	0.695992
AT-rich interactive domain-containing protein 1A	A2BH40	ARI1A	1.139	0.695841
Pyridoxal phosphate homeostasis protein	Q9Z2Y8	PLPHP	-1.046	0.695254
39S ribosomal protein L14, mitochondrial	Q9D1I6	RM14	1.048	0.694738
High affinity cGMP-specific 3', 5'-cyclic phosphodiesterase 9A	O70628	PDE9A	1.216	0.694695
TOM1-like protein 2	Q5SRX1	TM1L2	-1.088	0.694301
Putative peptidyl-tRNA hydrolase PTRHD1	D3Z4S3	PTRD1	1.191	0.694199
Profilin-1	P62962	PROF1	-1.044	0.694135
YTH domain-containing family protein 3 **	Q8BYK6	YTHD3	-1.568	0.693362
Protein S100-A10	P08207	S10AA	1.14	0.691982
Carbonyl reductase [NADPH] 3 **	Q8K354	CBR3	1.315	0.691901
Ceroid-lipofuscinosis neuronal protein 5 homolog	Q3UMW8	CLN5	1.098	0.69016
Ras GTPase-activating protein-binding protein 1	P97855	G3BP1	1.055	0.689861
Acyl-protein thioesterase 2	Q9WTL7	LYPA2	-1.135	0.689577
NADP-dependent malic enzyme, mitochondrial	Q8BMF3	MAON	1.048	0.689384
Myelin regulatory factor	Q3UR85	MYRF	-1.12	0.688956
Glutathione reductase, mitochondrial	P47791	GSHR	-1.083	0.688874
Eukaryotic translation initiation factor 4 gamma 1	Q6NZJ6	IF4G1	1.062	0.688049
EF-hand domain-containing protein D2	Q9D8Y0	EFHD2	1.251	0.687492
39S ribosomal protein L28, mitochondrial	Q9D1B9	RM28	1.033	0.687416
Collagen alpha-1(IX) chain **	Q05722	CO9A1	1.653	0.686687
Ubiquitin-60S ribosomal protein L40	P62984	RL40	-1.133	0.686468
3'(2'), 5'-bisphosphate nucleotidase 1	Q9Z0S1	BPNT1	-1.028	0.686367
Far upstream element-binding protein 2	Q3U0V1	FUBP2	-1.037	0.685254
Alpha-tectorin **	O08523	TECTA	-1.437	0.685179
Poly(rC)-binding protein 3	P57722	PCBP3	1.034	0.685056
Uroporphyrinogen decarboxylase	P70697	DCUP	1.349	0.684629
Acylphosphatase-1	P56376	ACYP1	-1.041	0.684607
Ras and Rab interactor 1 **	Q921Q7	RIN1	-1.444	0.68448
Transient receptor potential cation channel subfamily V member 4 **	Q9EPK8	TRPV4	-1.444	0.68448
Protein timeless homolog **	Q9R1X4	TIM	-1.444	0.68448
NADH dehydrogenase [ubiquinone] 1 beta subcomplex subunit 8, mitochondrial	Q9D6J5	NDUB8	-1.128	0.683689
Hemoglobin subunit beta-1	P02088	HBB1	1.173	0.68252
Ubiquitin-like domain-containing CTD phosphatase 1 **	Q8BGR9	UBCP1	1.261	0.681884
NADH dehydrogenase [ubiquinone] iron-sulfur protein 8, mitochondrial	Q8K3J1	NDUS8	1.094	0.681187
Mitogen-activated protein kinase 9 **	Q9WTU6	MK09	1.237	0.68082
Peroxiredoxin-6	O08709	PRDX6	1.034	0.68059
Proline-rich AKT1 substrate 1	Q9D1F4	AKTS1	1.204	0.67943
Sorting nexin-5 **	Q9D8U8	SNX5	-1.98	0.679391
Protein FAM98B **	Q80VD1	FA98B	1.3	0.678601
Cytochrome b-c1 complex subunit 10	Q9CPX8	QCR10	1.145	0.67853
Angiotensin-converting enzyme	P09470	ACE	1.613	0.677615
[Protein ADP-ribosylarginine] hydrolase-like protein 1	Q8BGK2	ARHL1	-1.099	0.677386
NADP-dependent malic enzyme	P06801	MAOX	-1.052	0.677065
Elongation factor 2	P58252	EF2	1.027	0.676141
Alpha-2-antiplasmin	Q61247	A2AP	-1.181	0.67503
Collagen alpha-1(XII) chain	Q60847	COCA1	-1.076	0.674793
Protein CREG1	O88668	CREG1	-1.086	0.674778
Dystrophin	P11531	DMD	-1.371	0.673902
Cerebral dopamine neurotrophic factor	Q8CC36	CDNF	1.095	0.673725
Galactose-3-O-sulfotransferase 2 **	Q6XQH0	G3ST2	1.142	0.672845
NEDD8-activating enzyme E1 regulatory subunit	Q8VBW6	ULA1	1.11	0.672783
39S ribosomal protein L54, mitochondrial	Q9CPW3	RM54	1.11	0.672733
Ubiquitin-40S ribosomal protein S27a	P62983	RS27A	-1.134	0.671301
Dual specificity phosphatase 29	Q8BK84	DUS29	1.15	0.669965
Y-box-binding protein 1	P62960	YBOX1	-1.074	0.669416
Complement C3	P01027	CO3	1.169	0.668784
NADH-ubiquinone oxidoreductase 75 kDa subunit, mitochondrial	Q91VD9	NDUS1	1.076	0.668709
Dehydrogenase/reductase SDR family member 11	Q3U0B3	DHR11	1.06	0.6679
Transforming protein RhoA	Q9QUI0	RHOA	-1.709	0.667811
Target of rapamycin complex 2 subunit MAPKAP1 **	Q8BKH7	SIN1	-1.175	0.667205
NADH dehydrogenase [ubiquinone] iron-sulfur protein 2, mitochondrial	Q91WD5	NDUS2	-1.147	0.666721
Ankyrin-3	G5E8K5	ANK3	1.046	0.666325
Peptidyl-prolyl cis-trans isomerase B	P24369	PPIB	-1.104	0.666005
S-methyl-5'-thioadenosine phosphorylase	Q9CQ65	MTAP	1.132	0.664616
Eukaryotic translation initiation factor 3 subunit A **	P23116	EIF3A	1.179	0.663627
Gelsolin	P13020	GELS	-1.05	0.663475
Eukaryotic translation initiation factor 3 subunit C	Q8R1B4	EIF3C	-1.079	0.6632
Ubiquilin-2 **	Q9QZM0	UBQL2	-1.164	0.663061
Collagen alpha-1(XV) chain	O35206	COFA1	-1.064	0.662701
ADP-ribosylation factor GTPase-activating protein 2	Q99K28	ARFG2	1.057	0.662362
Adenylyl cyclase-associated protein 2	Q9CYT6	CAP2	1.115	0.661015
Ubiquitin thioesterase OTUB1	Q7TQI3	OTUB1	1.049	0.65878
Succinate-semialdehyde dehydrogenase, mitochondrial	Q8BWF0	SSDH	-1.044	0.658627
Calsyntenin-1	Q9EPL2	CSTN1	-1.066	0.658399
60S ribosomal protein L8	P62918	RL8	1.074	0.657381
Fructose-1, 6-bisphosphatase 1 **	Q9QXD6	F16P1	1.622	0.657371
Ubiquitin carboxyl-terminal hydrolase 28 **	Q5I043	UBP28	-1.19	0.65699
Carbohydrate sulfotransferase 15 **	Q91XQ5	CHSTF	-1.19	0.65699
Transferrin receptor protein 2 **	Q9JKX3	TFR2	-1.19	0.65699
RNA binding motif protein, X-linked-like-1	Q91VM5	RMXL1	-1.13	0.656971
RNA-binding motif protein, X chromosome	Q9WV02	RBMX	-1.13	0.656971
Neural cell adhesion molecule 2 **	O35136	NCAM2	-1.363	0.656777
PWWP domain-containing DNA repair factor 3A	Q6DID5	PWP3A	-2.117	0.656616
Tyrosine-protein kinase HCK	P08103	HCK	1.15	0.656022
Collagen alpha-2(VI) chain **	Q02788	CO6A2	2.122	0.655943
Aflatoxin B1 aldehyde reductase member 2	Q8CG76	ARK72	1.034	0.655789
Coatomer subunit delta	Q5XJY5	COPD	1.111	0.655493
Archaemetzincin-1 **	Q8BVF9	AMZ1	-1.044	0.65531
Cytochrome b-c1 complex subunit 8	Q9CQ69	QCR8	-1.087	0.655121
Ribonuclease 4	Q9JJH1	RNAS4	1.089	0.654658
Histone deacetylase 6 **	Q9Z2V5	HDAC6	-1.693	0.654615
Tropomodulin-1 **	P49813	TMOD1	1.373	0.654577
Protein LYRIC	Q80WJ7	LYRIC	-1.297	0.654361
Transforming acidic coiled-coil-containing protein 2	Q9JJG0	TACC2	-1.069	0.65436
Echinoderm microtubule-associated protein-like 4	Q3UMY5	EMAL4	1.086	0.653841
26S proteasome non-ATPase regulatory subunit 9	Q9CR00	PSMD9	-1.184	0.653104
Pirin	Q9D711	PIR	-1.083	0.65287
Putative glutathione-specific gamma-glutamylcyclotransferase 2 **	Q9CQG1	CHAC2	-1.224	0.652709
Cytochrome c oxidase assembly factor 7	Q921H9	COA7	1.058	0.651553
SKI family transcriptional corepressor 2 **	A7M7C7	SKOR2	-2.154	0.651157
Cadherin-20 **	Q9Z0M3	CAD20	-2.154	0.651157
UPF0235 protein C15orf40 homolog	Q9CRC3	CO040	-1.148	0.651031
Serine beta-lactamase-like protein LACTB, mitochondrial **	Q9EP89	LACTB	1.58	0.650674
Peroxisomal acyl-coenzyme A oxidase 1	Q9R0H0	ACOX1	-1.085	0.650327
Dual specificity protein phosphatase 3	Q9D7X3	DUS3	-1.099	0.649617
40S ribosomal protein S27-like	Q6ZWY3	RS27L	-1.205	0.649506
Calpain-1 catalytic subunit	O35350	CAN1	1.063	0.649206
Osteocrin **	P61364	OSTN	1.609	0.649167
Ribosomal protein 63, mitochondrial **	Q9CQF8	RT63	1.588	0.648813
NADH dehydrogenase [ubiquinone] flavoprotein 2, mitochondrial	Q9D6J6	NDUV2	1.05	0.648217
6-phosphofructo-2-kinase/fructose-2, 6-bisphosphatase 2 **	P70265	F262	1.113	0.64797
Ras-related C3 botulinum toxin substrate 1	P63001	RAC1	-1.097	0.64747
Ras-related C3 botulinum toxin substrate 3	P60764	RAC3	-1.097	0.64747
Coiled-coil domain-containing protein 124	Q9D8X2	CC124	-1.11	0.64601
Programmed cell death protein 6	P12815	PDCD6	1.134	0.645763
Potassium-transporting ATPase alpha chain 2	Q9Z1W8	AT12A	-1.047	0.645204
Cartilage oligomeric matrix protein	Q9R0G6	COMP	1.278	0.644902
YTH domain-containing family protein 1 **	P59326	YTHD1	1.692	0.644821
YTH domain-containing family protein 2 **	Q91YT7	YTHD2	1.692	0.644821
60S ribosomal protein L23a	P62751	RL23A	-1.074	0.644401
Inosine-5'-monophosphate dehydrogenase 2	P24547	IMDH2	-1.046	0.644176
L-lactate dehydrogenase A chain	P06151	LDHA	1.036	0.643637
Myosin-7	Q91Z83	MYH7	-1.144	0.642904
1-phosphatidylinositol 4, 5-bisphosphate phosphodiesterase eta-2 **	A2AP18	PLCH2	-2.215	0.642294
Sia-alpha-2, 3-Gal-beta-1, 4-GlcNAc-R:alpha 2, 8-sialyltransferase	Q64689	SIA8C	1.044	0.642022
Sarcoplasmic/endoplasmic reticulum calcium ATPase 2 **	O55143	AT2A2	-1.37	0.641935
Thioredoxin reductase 3 **	Q99MD6	TRXR3	1.308	0.641777
PDZ and LIM domain protein 7	Q3TJD7	PDLI7	1.085	0.641406
Glutathione S-transferase omega-1	O09131	GSTO1	-1.089	0.641123
Protein C10	O35127	C10	1.061	0.640854
Glutathione S-transferase P 2	P46425	GSTP2	1.041	0.640579
40S ribosomal protein S19	Q9CZX8	RS19	-1.059	0.640168
cAMP-regulated phosphoprotein 19	P56212	ARP19	-1.056	0.63998
UPF0696 protein C11orf68 homolog	Q8VD62	CK068	-1.126	0.639886
APOBEC1 complementation factor **	Q5YD48	A1CF	2.24	0.63895
Carbonyl reductase [NADPH] 1	P48758	CBR1	-1.041	0.63887
Leukocyte elastase inhibitor A	Q9D154	ILEUA	-1.084	0.638466
Murinoglobulin-2	P28666	MUG2	-1.088	0.637618
Transmembrane emp24 domain-containing protein 9 **	Q99KF1	TMED9	2.251	0.637449
Glutathione S-transferase LANCL1	O89112	LANC1	1.084	0.637406
Retinal dehydrogenase 2 **	Q62148	AL1A2	-1.713	0.637197
Phosphoglycerate mutase 2	O70250	PGAM2	1.025	0.636883
RuvB-like 2 **	Q9WTM5	RUVB2	1.37	0.636805
Zinc finger SWIM domain-containing protein 6 **	Q80TB7	ZSWM6	-1.584	0.636762
Histone-lysine N-methyltransferase 2B **	O08550	KMT2B	-1.584	0.636762
Keratin, type I cytoskeletal 10 **	P02535	K1C10	-1.584	0.636762
NEDD8-activating enzyme E1 catalytic subunit	Q8C878	UBA3	-1.102	0.635791
60S ribosomal protein L22	P67984	RL22	1.224	0.635273
Cysteine desulfurase, mitochondrial	Q9Z1J3	NFS1	-1.099	0.634354
Eukaryotic translation initiation factor 3 subunit G	Q9Z1D1	EIF3G	1.491	0.634332
Aspartate--tRNA ligase, cytoplasmic	Q922B2	SYDC	1.079	0.634039
TOX high mobility group box family member 4 **	Q8BU11	TOX4	2.277	0.63393
Cytosolic 5'-nucleotidase 1A	A3KFX0	5NT1A	1.113	0.633691
Fermitin family homolog 2 **	Q8CIB5	FERM2	1.666	0.633358
Phosphoserine aminotransferase **	Q99K85	SERC	-1.517	0.632841
Serine protease inhibitor A3G **	Q5I2A0	SPA3G	-1.611	0.632553
Medium-chain specific acyl-CoA dehydrogenase, mitochondrial	P45952	ACADM	1.073	0.631948
Xaa-Pro aminopeptidase 1	Q6P1B1	XPP1	1.029	0.631853
Selenium-binding protein 2	Q63836	SBP2	1.634	0.631368
Methanethiol oxidase	P17563	SBP1	1.634	0.631368
Junctophilin-1	Q9ET80	JPH1	1.088	0.631313
Argininosuccinate lyase	Q91YI0	ARLY	-1.242	0.631288
Haloacid dehalogenase-like hydrolase domain-containing protein 3 **	Q9CYW4	HDHD3	1.223	0.630868
Proteoglycan 4	Q9JM99	PRG4	-1.118	0.630787
ATP synthase subunit d, mitochondrial	Q9DCX2	ATP5H	-1.072	0.629114
60S ribosomal protein L10	Q6ZWV3	RL10	1.415	0.628829
60S ribosomal protein L10-like	P86048	RL10L	1.415	0.628829
Selenide, water dikinase 2 **	P97364	SPS2	1.18	0.628775
Selenoprotein F **	Q9ERR7	45184	1.559	0.628379
Voltage-dependent calcium channel subunit alpha-2/delta-2 **	Q6PHS9	CA2D2	-1.77	0.627703
E3 ubiquitin-protein ligase SH3RF3 **	Q8C120	SH3R3	-1.722	0.62701
Homer protein homolog 1	Q9Z2Y3	HOME1	1.075	0.626709
Eukaryotic translation initiation factor 4 gamma 2	Q62448	IF4G2	1.109	0.62628
Mitotic checkpoint protein BUB3 **	Q9WVA3	BUB3	1.735	0.626259
S-formylglutathione hydrolase	Q9R0P3	ESTD	-1.066	0.625685
Pyruvate kinase PKLR	P53657	KPYR	1.062	0.625538
Protein phosphatase Slingshot homolog 3 **	Q8K330	SSH3	-1.341	0.62473
Puromycin-sensitive aminopeptidase	Q11011	PSA	-1.064	0.624439
Fructose-bisphosphate aldolase C	P05063	ALDOC	-1.074	0.624365
Protein ABHD14B	Q8VCR7	ABHEB	-1.168	0.624053
Mitochondrial-processing peptidase subunit beta	Q9CXT8	MPPB	1.048	0.623757
Nucleolar protein 56 **	Q9D6Z1	NOP56	-1.404	0.623491
Integrin alpha-6 **	Q61739	ITA6	-1.404	0.623491
Coactosin-like protein	Q9CQI6	COTL1	-1.059	0.623414
Cytochrome c oxidase subunit 7A2, mitochondrial	P48771	CX7A2	-1.082	0.623277
GTP-binding nuclear protein Ran	P62827	RAN	-1.042	0.621397
Protein Hook homolog 3	Q8BUK6	HOOK3	1.163	0.621207
Methyltransferase-like 26	Q9DCS2	MTL26	-1.069	0.620565
Serine hydrolase-like protein	Q9EPB5	SERHL	1.051	0.620335
Nucleosome assembly protein 1-like 4	Q78ZA7	NP1L4	1.05	0.620193
Laminin subunit gamma-1	P02468	LAMC1	-1.116	0.619475
28S ribosomal protein S6, mitochondrial **	P58064	RT06	1.345	0.618607
3-hydroxy-3-methylglutaryl-CoA lyase, cytoplasmic **	Q8JZS7	HMGC2	-1.197	0.617949
ADP-ribosylation factor-like protein 3	Q9WUL7	ARL3	-1.096	0.61751
Nitric oxide synthase, brain	Q9Z0J4	NOS1	1.136	0.617046
DNA-binding protein SATB1 **	Q60611	SATB1	-1.113	0.617039
AH receptor-interacting protein	O08915	AIP	1.151	0.616972
Nucleoside diphosphate kinase A	P15532	NDKA	-1.059	0.615259
Dipeptidyl peptidase 1	P97821	CATC	1.07	0.614679
Semaphorin-4F	Q9Z123	SEM4F	1.724	0.614468
Splicing factor, proline- and glutamine-rich	Q8VIJ6	SFPQ	1.407	0.613946
Chymotrypsinogen B	Q9CR35	CTRB1	1.102	0.613932
Charged multivesicular body protein 2b **	Q8BJF9	CHM2B	1.913	0.613112
Hsp90 co-chaperone Cdc37	Q61081	CDC37	1.151	0.613089
Coagulation factor XIII A chain	Q8BH61	F13A	-1.103	0.612833
Alpha-tubulin N-acetyltransferase 1	Q8K341	ATAT	1.186	0.61256
Cytoplasmic dynein 1 light intermediate chain 1	Q8R1Q8	DC1L1	1.118	0.612546
Polypyrimidine tract-binding protein 2	Q91Z31	PTBP2	1.127	0.612109
Acyl-coenzyme A thioesterase 1 **	O55137	ACOT1	1.465	0.611799
Kinectin	Q61595	KTN1	-1.19	0.611588
WD repeat and FYVE domain-containing protein 3 **	Q6VNB8	WDFY3	-1.174	0.611389
Coronin-1C **	Q9WUM4	COR1C	1.889	0.611307
Gamma-aminobutyric acid receptor-associated protein-like 2	P60521	GBRL2	-1.156	0.611158
60S ribosomal protein L3	P27659	RL3	-1.207	0.610821
WD repeat-containing protein 20 **	Q9D5R2	WDR20	-1.307	0.61077
RNA-binding motif, single-stranded-interacting protein 3 **	Q8BWL5	RBMS3	-1.307	0.61077
RNA-binding motif, single-stranded-interacting protein 1 **	Q91W59	RBMS1	-1.307	0.61077
Ankyrin-1	Q02357	ANK1	1.05	0.609914
Inositol 1, 4, 5-trisphosphate receptor-interacting protein-like 2	Q3UV16	IPIL2	-1.466	0.609686
Protein diaphanous homolog 1 **	O08808	DIAP1	-1.43	0.609363
Gamma-aminobutyric acid receptor-associated protein-like 1	Q8R3R8	GBRL1	-1.086	0.609319
Gamma-aminobutyric acid receptor-associated protein	Q9DCD6	GBRAP	-1.086	0.609319
Methionine adenosyltransferase 2 subunit beta	Q99LB6	MAT2B	1.132	0.608799
Protein transport protein Sec31A **	Q3UPL0	SC31A	2.494	0.60828
Mitochondrial import receptor subunit TOM5 homolog **	B1AXP6	TOM5	-1.41	0.606866
Phosphoribosyl pyrophosphate synthase-associated protein 2 **	Q8R574	KPRB	-1.729	0.605958
Nucleolus and neural progenitor protein **	Q8R2U2	NEPRO	1.175	0.604943
Protein-tyrosine kinase 2-beta	Q9QVP9	FAK2	-1.06	0.60481
39S ribosomal protein L23, mitochondrial	O35972	RM23	1.096	0.604704
Nuclear mitotic apparatus protein 1 **	E9Q7G0	NUMA1	2.53	0.604448
Myopalladin	Q5DTJ9	MYPN	1.163	0.603928
Electron transfer flavoprotein-ubiquinone oxidoreductase, mitochondrial	Q921G7	ETFD	1.187	0.603701
Wolframin	P56695	WFS1	1.061	0.603039
Proline-rich protein 33	Q8C494	PRR33	-1.061	0.602696
Endonuclease G, mitochondrial	O08600	NUCG	1.072	0.60261
Methionine aminopeptidase 1	Q8BP48	MAP11	-1.178	0.601789
MOB-like protein phocein **	Q6PEB6	PHOCN	2.557	0.601762
N-terminal Xaa-Pro-Lys N-methyltransferase 2 **	B2RXM4	NTM1B	1.58	0.601092
2-methoxy-6-polyprenyl-1, 4-benzoquinol methylase, mitochondrial	Q9CXI0	COQ5	-1.421	0.600776
Regulator of G-protein signaling 13 **	Q8K443	RGS13	-1.198	0.600395
Charged multivesicular body protein 1b-1 **	Q99LU0	CH1B1	-1.429	0.599816
Charged multivesicular body protein 1b-2 **	Q9CQD4	CH1B2	-1.429	0.599816
Guanine nucleotide-binding protein G(s) subunit alpha isoforms short **	P63094	GNAS2	1.321	0.599444
Guanine nucleotide-binding protein G(s) subunit alpha isoforms XLas **	Q6R0H7	GNAS1	1.321	0.599444
Alanine aminotransferase 2	Q8BGT5	ALAT2	1.205	0.599198
NADH dehydrogenase [ubiquinone] iron-sulfur protein 7, mitochondrial	Q9DC70	NDUS7	1.099	0.598951
Cyclin-dependent kinase inhibitor 1B **	P46414	CDN1B	-1.181	0.598348
L-lactate dehydrogenase B chain	P16125	LDHB	1.086	0.597777
Long-chain specific acyl-CoA dehydrogenase, mitochondrial	P51174	ACADL	1.043	0.597713
Cytosolic carboxypeptidase 3	Q8CDP0	CBPC3	1.286	0.597147
ATP synthase protein 8	P03930	ATP8	-1.113	0.595665
Ig lambda-1 chain V region S43	P01727	LV1E	-1.09	0.595514
Ig lambda-2 chain V region MOPC 315	P01729	LV2B	-1.09	0.595514
Ig lambda-1 chain V region H2020	P01726	LV1D	-1.09	0.595514
Ig lambda-2 chain V region	P01728	LV2A	-1.09	0.595514
Ig lambda-1 chain V region	P01723	LV1A	-1.09	0.595514
Serine protease HTRA2, mitochondrial	Q9JIY5	HTRA2	1.129	0.594003
Heterogeneous nuclear ribonucleoprotein U	Q8VEK3	HNRPU	-1.184	0.593195
PRELI domain containing protein 3B	Q9CYY7	PLD3B	1.131	0.592353
Laminin subunit alpha-2	Q60675	LAMA2	-1.082	0.592233
Splicing factor 1	Q64213	SF01	-1.048	0.591242
Receptor-type tyrosine-protein phosphatase S	B0V2N1	PTPRS	-1.076	0.589799
Isocitrate dehydrogenase [NADP], mitochondrial	P54071	IDHP	1.075	0.588633
Mitochondrial import receptor subunit TOM40B **	Q9CZR3	TM40L	1.457	0.588093
UMP-CMP kinase	Q9DBP5	KCY	-1.046	0.588005
Peroxisomal coenzyme A diphosphatase NUDT7	Q99P30	NUDT7	-1.119	0.587732
Complement decay-accelerating factor transmembrane isoform **	Q61476	DAF2	-1.127	0.587453
Collectin-12	Q8K4Q8	COL12	1.098	0.587127
V-type proton ATPase subunit H **	Q8BVE3	VATH	-1.258	0.587108
Nuclear receptor-binding factor 2 **	Q8VCQ3	NRBF2	1.836	0.587091
26S proteasome non-ATPase regulatory subunit 4	O35226	PSMD4	1.104	0.587082
THUMP domain-containing protein 1	Q99J36	THUM1	-1.143	0.586558
Triadin	E9Q9K5	TRDN	1.189	0.586362
UPF0598 protein C8orf82 homolog	Q8VE95	CH082	-1.086	0.586216
2'-deoxynucleoside 5'-phosphate N-hydrolase 1 **	Q80VJ3	DNPH1	1.349	0.585766
Putative hydrolase RBBP9	O88851	RBBP9	-1.098	0.585285
Gamma-glutamylcyclotransferase	Q9D7X8	GGCT	-1.034	0.58465
Serine/threonine-protein kinase PAK 2	Q8CIN4	PAK2	1.061	0.584282
Delta-sarcoglycan	P82347	SGCD	-1.212	0.583521
Nebulette **	Q0II04	NEBL	1.783	0.582055
E3 ubiquitin-protein ligase UBR2 **	Q6WKZ8	UBR2	1.783	0.582055
GTPase-activating Rap/Ran-GAP domain-like protein 3 **	Q3V0G7	GARL3	-2.773	0.58181
GTP:AMP phosphotransferase AK3, mitochondrial	Q9WTP7	KAD3	1.082	0.581758
Ethanolamine kinase 1	Q9D4V0	EKI1	1.082	0.581755
Quinone oxidoreductase	P47199	QOR	-1.049	0.58039
ATP synthase subunit e, mitochondrial	Q06185	ATP5I	-1.12	0.579485
Thioredoxin-dependent peroxide reductase, mitochondrial	P20108	PRDX3	1.06	0.579469
Peptidyl-prolyl cis-trans isomerase FKBP7 **	O54998	FKBP7	1.927	0.57944
CMRF35-like molecule 9	Q1ERP8	CLM9	-1.145	0.579058
S-adenosylmethionine synthase isoform type-2	Q3THS6	METK2	1.047	0.577688
Ras-related protein Rab-5C **	P35278	RAB5C	-1.233	0.577186
Elongation factor 1-delta	P57776	EF1D	1.069	0.57716
Fructose-2, 6-bisphosphatase TIGAR	Q8BZA9	TIGAR	-1.102	0.576493
Nidogen-2	O88322	NID2	-1.575	0.576437
NADH dehydrogenase [ubiquinone] 1 alpha subcomplex subunit 8	Q9DCJ5	NDUA8	-1.066	0.576008
Hemoglobin subunit beta-H0 **	P04443	HBB0	-1.339	0.575947
Hemoglobin subunit beta-H1 **	P04444	HBBZ	-1.339	0.575947
cAMP-dependent protein kinase catalytic subunit beta	P68181	KAPCB	1.107	0.575876
Xanthine dehydrogenase/oxidase	Q00519	XDH	-1.069	0.575012
Signal peptidase complex catalytic subunit SEC11A	Q9R0P6	SC11A	-1.129	0.574807
NAD-dependent protein deacetylase sirtuin-3 **	Q8R104	SIR3	2.87	0.573982
Peptidyl-prolyl cis-trans isomerase-like 1	Q9D0W5	PPIL1	-1.261	0.573964
Glyceraldehyde-3-phosphate dehydrogenase, testis-specific	Q64467	G3PT	-1.151	0.573911
Protein arginine N-methyltransferase 8 **	Q6PAK3	ANM8	1.934	0.57384
Peroxisomal succinyl-coenzyme A thioesterase	Q8BWN8	ACOT4	-1.108	0.573632
C->U-editing enzyme APOBEC-2	Q9WV35	ABEC2	1.558	0.573605
D(1B) dopamine receptor	Q8BLD9	DRD5	-1.05	0.572852
Alpha-1-acid glycoprotein 2	P07361	A1AG2	-1.162	0.572701
Nuclear pore complex protein Nup93 **	Q8BJ71	NUP93	-1.882	0.572315
Protein S100-A1	P56565	S10A1	1.137	0.571858
Ig heavy chain V region MOPC 104E	P01756	HVM12	1.121	0.571791
Ig heavy chain V region J558	P01757	HVM13	1.121	0.571791
Ig heavy chain V region 108A	P01758	HVM14	1.121	0.571791
DNA-directed RNA polymerase III subunit RPC4	Q91WD1	RPC4	-1.728	0.571776
SR-related and CTD-associated factor 8	Q6DID3	SCAF8	1.285	0.571449
CD160 antigen	O88875	BY55	1.285	0.571449
ATP-dependent 6-phosphofructokinase, muscle type	P47857	PFKAM	1.133	0.570043
Troponin I, fast skeletal muscle	P13412	TNNI2	-1.323	0.569848
Geranylgeranyl transferase type-2 subunit beta	P53612	PGTB2	1.29	0.569776
Proteasome activator complex subunit 3 **	P61290	PSME3	2.929	0.569571
Rho GTPase-activating protein SYDE1	Q9DBZ9	SYDE1	-1.184	0.569305
Actin, alpha skeletal muscle	P68134	ACTS	1.084	0.56899
Y-box-binding protein 3	Q9JKB3	YBOX3	-1.074	0.568887
Na(+)/H(+) exchange regulatory cofactor NHE-RF2	Q9JHL1	NHRF2	-1.095	0.568823
Parkinson disease protein 7 homolog	Q99LX0	PARK7	-1.073	0.568816
Thymidylate kinase **	P97930	KTHY	2.941	0.568673
CAP-Gly domain-containing linker protein 2	Q9Z0H8	CLIP2	-1.09	0.568657
GMP synthase [glutamine-hydrolyzing]	Q3THK7	GUAA	1.048	0.568594
Annexin A11	P97384	ANX11	1.214	0.568192
Growth factor receptor-bound protein 2	Q60631	GRB2	-1.04	0.567846
Heterogeneous nuclear ribonucleoprotein A/B	Q99020	ROAA	-1.063	0.567173
c-Myc-binding protein	Q9EQS3	MYCBP	-1.063	0.566754
Calpain small subunit 1	O88456	CPNS1	1.099	0.566663
Phospholipase A-2-activating protein	P27612	PLAP	1.128	0.56662
Macrophage-capping protein	P24452	CAPG	-1.235	0.566325
Phosphatidylethanolamine-binding protein 2	Q8VIN1	PEBP2	-1.199	0.566214
AMP deaminase 3 **	O08739	AMPD3	2.976	0.566156
Platelet-activating factor acetylhydrolase IB subunit alpha2	Q61206	PA1B2	-1.098	0.565384
OTU domain-containing protein 4 **	B2RRE7	OTUD4	-2.987	0.565342
Tether containing UBX domain for GLUT4	Q8VBT9	ASPC1	-1.11	0.565282
Troponin T, slow skeletal muscle **	O88346	TNNT1	-2.057	0.565203
Serine/threonine-protein kinase tousled-like 2	O55047	TLK2	1.113	0.56434
Succinate--CoA ligase [ADP/GDP-forming] subunit alpha, mitochondrial	Q9WUM5	SUCA	1.067	0.562937
Phosphorylase b kinase regulatory subunit beta	Q7TSH2	KPBB	-1.296	0.562872
Chloride channel protein 2 **	Q9R0A1	CLCN2	-1.176	0.56287
Ragulator complex protein LAMTOR3	O88653	LTOR3	1.112	0.56283
5-phosphohydroxy-L-lysine phospho-lyase	Q8R1K4	AT2L2	1.043	0.562533
NADH dehydrogenase [ubiquinone] iron-sulfur protein 5	Q99LY9	NDUS5	-1.099	0.562516
Mitochondrial fission process protein 1 **	Q9CRB8	MTFP1	2.138	0.562234
Protein phosphatase 1 regulatory subunit 1A	Q9ERT9	PPR1A	-1.106	0.562166
Delta-1-pyrroline-5-carboxylate dehydrogenase, mitochondrial	Q8CHT0	AL4A1	1.059	0.561976
F-box only protein 6 **	Q9QZN4	FBX6	-1.931	0.561843
40S ribosomal protein S7	P62082	RS7	-1.139	0.561473
Phosphatidate phosphatase LPIN1	Q91ZP3	LPIN1	1.218	0.560015
Phytanoyl-CoA dioxygenase, peroxisomal	O35386	PAHX	1.186	0.559288
Developmentally-regulated GTP-binding protein 2	Q9QXB9	DRG2	1.263	0.558957
Actin-binding Rho-activating protein **	Q8BUZ1	ABRA	1.47	0.558392
ATP-citrate synthase **	Q91V92	ACLY	1.102	0.558369
Selenoprotein W	P63300	SELW	-1.12	0.558322
Protein Hikeshi	Q9DD02	HIKES	-1.039	0.557406
Transitional endoplasmic reticulum ATPase	Q01853	TERA	-1.065	0.557155
NADH dehydrogenase [ubiquinone] iron-sulfur protein 4, mitochondrial	Q9CXZ1	NDUS4	-1.058	0.557128
MICOS complex subunit Mic27 **	Q78IK4	MIC27	1.29	0.556901
Reactive oxygen species modulator 1	P60603	ROMO1	-1.298	0.556458
Ras-related protein Rab-1A	P62821	RAB1A	1.14	0.556152
Actin-binding LIM protein 1 **	Q8K4G5	ABLM1	2.184	0.556079
Alsin **	Q920R0	ALS2	-3.129	0.555838
Complement C4-B	P01029	CO4B	-1.061	0.555803
DnaJ homolog subfamily B member 5	O89114	DNJB5	1.055	0.555526
Multifunctional protein ADE2	Q9DCL9	PUR6	1.041	0.5555
Mitochondrial import inner membrane translocase subunit Tim10 B **	Q9WV96	T10B	1.817	0.554877
Glutathione S-transferase Mu 4	Q8R5I6	GSTM4	1.243	0.554869
Caspase-7	P97864	CASP7	-1.222	0.554197
Mitochondrial peptide methionine sulfoxide reductase	Q9D6Y7	MSRA	1.089	0.552165
Rho GTPase-activating protein 1 **	Q5FWK3	RHG01	-1.113	0.55175
Tropomyosin alpha-4 chain **	Q6IRU2	TPM4	-3.215	0.550554
Very long-chain specific acyl-CoA dehydrogenase, mitochondrial	P50544	ACADV	1.103	0.550034
Bifunctional purine biosynthesis protein ATIC	Q9CWJ9	PUR9	1.055	0.549794
Pregnancy zone protein	Q61838	PZP	1.135	0.549566
Ig kappa chain V-II region 26-10	P01631	KV2A7	1.211	0.549248
60S ribosomal protein L38	Q9JJI8	RL38	-1.169	0.549202
60S acidic ribosomal protein P1 **	P47955	RLA1	1.688	0.548975
Ubiquitin-associated protein 2-like	Q80X50	UBP2L	-1.077	0.548792
Protein NipSnap homolog 2	O55126	NIPS2	1.17	0.548157
Glutamyl-tRNA(Gln) amidotransferase subunit A, mitochondrial	Q9CZN8	GATA	1.107	0.54813
Cellular retinoic acid-binding protein 2 **	P22935	RABP2	-2.159	0.547341
Uncharacterized protein C6orf226 homolog **	Q9D727	CF226	-2.084	0.546462
Eukaryotic initiation factor 4A-III **	Q91VC3	IF4A3	1.538	0.546457
Splicing factor 3B subunit 1 **	Q99NB9	SF3B1	1.109	0.544811
Actin-related protein 3	Q99JY9	ARP3	-1.06	0.544784
Serine/threonine-protein kinase PAK 1	O88643	PAK1	1.073	0.544423
Serine/threonine-protein kinase PAK 3	Q61036	PAK3	1.073	0.544423
BAH and coiled-coil domain-containing protein 1	Q3UHR0	BAHC1	-1.215	0.543812
Transmembrane and coiled-coil domains protein 2 **	Q80W04	TMCC2	-2.007	0.543073
Transmembrane and coiled-coil domains protein 1 **	Q69ZZ6	TMCC1	-2.007	0.543073
3-oxoacyl-[acyl-carrier-protein] synthase, mitochondrial	Q9D404	OXSM	1.106	0.542209
Beta-1-syntrophin	Q99L88	SNTB1	1.135	0.541914
Ras-related protein Rab-6B	P61294	RAB6B	1.165	0.541717
Ras-related protein Rab-6A	P35279	RAB6A	1.165	0.541717
LETM1 domain-containing protein LETM2, mitochondrial **	Q7TNU7	LETM2	1.892	0.541414
28S ribosomal protein S21, mitochondrial	P58059	RT21	1.262	0.54123
Purkinje cell protein 4-like protein 1 **	Q6W8Q3	PC4L1	-1.538	0.540788
Calpain-2 catalytic subunit	O08529	CAN2	-1.07	0.540765
Major urinary protein 20	Q5FW60	MUP20	-2.249	0.540446
GTP-binding nuclear protein Ran, testis-specific isoform	Q61820	RANT	1.073	0.540087
Basal cell adhesion molecule	Q9R069	BCAM	-1.173	0.540074
SPARC-related modular calcium-binding protein 2	Q8CD91	SMOC2	1.229	0.539453
NADH dehydrogenase (ubiquinone) complex I, assembly factor 6 **	A2AIL4	NDUF6	1.924	0.539126
Fibronectin type III and SPRY domain-containing protein 2	Q8BZ52	FSD2	1.082	0.539103
Nucleoside diphosphate kinase B	Q01768	NDKB	1.061	0.539015
Dedicator of cytokinesis protein 1 **	Q8BUR4	DOCK1	-1.552	0.538603
Ermin **	Q5EBJ4	ERMIN	3.441	0.538088
Myotrophin	P62774	MTPN	-1.046	0.538019
Eukaryotic translation initiation factor 3 subunit K **	Q9DBZ5	EIF3K	2.144	0.536931
DCN1-like protein 2	Q8BZJ7	DCNL2	1.173	0.536694
Glutathione S-transferase Mu 2	P15626	GSTM2	1.049	0.536599
Protein MEMO1	Q91VH6	MEMO1	1.095	0.536568
WD repeat-containing protein 1	O88342	WDR1	-1.135	0.535776
Mitotic spindle assembly checkpoint protein MAD1 **	Q9WTX8	MD1L1	1.363	0.535522
AP-1 complex subunit gamma-like 2 **	O88512	AP1G2	1.363	0.535522
Copine-6	Q9Z140	CPNE6	-1.243	0.535437
Deaminated glutathione amidase	Q8VDK1	NIT1	1.056	0.534741
Proliferation-associated protein 2G4	P50580	PA2G4	1.159	0.534478
Dystroglycan 1	Q62165	DAG1	1.146	0.534144
Regulator of chromosome condensation	Q8VE37	RCC1	-1.547	0.532951
Ankyrin repeat domain-containing protein SOWAHB **	Q8BZW2	SWAHB	1.864	0.53199
ATP-dependent (S)-NAD(P)H-hydrate dehydratase	Q9CZ42	NNRD	1.089	0.531698
26S proteasome non-ATPase regulatory subunit 12	Q9D8W5	PSD12	1.099	0.531524
Phosphate carrier protein, mitochondrial	Q8VEM8	MPCP	-1.144	0.531028
Methylmalonic aciduria type A homolog, mitochondrial **	Q8C7H1	MMAA	-1.852	0.530661
ATP synthase-coupling factor 6, mitochondrial	P97450	ATP5J	-1.134	0.530243
28S ribosomal protein S36, mitochondrial	Q9CQX8	RT36	1.144	0.52973
40S ribosomal protein S3a	P97351	RS3A	-1.15	0.529361
Synaptobrevin homolog YKT6 **	Q9CQW1	YKT6	-1.411	0.529112
60S ribosomal protein L34	Q9D1R9	RL34	-1.212	0.527473
Coiled-coil and C2 domain-containing protein 1B **	Q8BRN9	C2D1B	1.594	0.525258
Proteasome subunit alpha type-5	Q9Z2U1	PSA5	-1.113	0.525151
26S proteasome non-ATPase regulatory subunit 11	Q8BG32	PSD11	1.137	0.524922
N-acetyl-D-glucosamine kinase **	Q9QZ08	NAGK	-2.098	0.524825
Threonylcarbamoyladenosine tRNA methylthiotransferase **	Q91WE6	CDKAL	1.135	0.524732
ATP-dependent RNA helicase DDX3X	Q62167	DDX3X	1.463	0.524717
Putative ATP-dependent RNA helicase Pl10	P16381	DDX3L	1.463	0.524717
Four and a half LIM domains protein 1	P97447	FHL1	1.429	0.524454
Protein lin-7 homolog C	O88952	LIN7C	-1.127	0.523508
Phosphatidylinositol-binding clathrin assembly protein	Q7M6Y3	PICAL	-1.096	0.523243
Proteasome subunit beta type-1	O09061	PSB1	1.044	0.522876
Leucine--tRNA ligase, cytoplasmic	Q8BMJ2	SYLC	-1.151	0.522547
Periostin **	Q62009	POSTN	2.518	0.522171
40S ribosomal protein S25	P62852	RS25	-1.129	0.522152
Microtubule-associated protein tau	P10637	TAU	1.071	0.522148
Eukaryotic translation initiation factor 2 subunit 2 **	Q99L45	IF2B	1.907	0.522095
Phosphomannomutase 2	Q9Z2M7	PMM2	-1.039	0.521271
Histone-lysine N-methyltransferase PRDM16	A2A935	PRD16	-1.085	0.520769
7-methylguanosine phosphate-specific 5'-nucleotidase **	Q3UFY7	5NT3B	2.223	0.519978
Vesicle-fusing ATPase	P46460	NSF	1.277	0.519968
Nucleoprotein TPR	F6ZDS4	TPR	1.393	0.51973
Glutathione S-transferase omega-2	Q8K2Q2	GSTO2	-1.143	0.519273
Echinoderm microtubule-associated protein-like 2	Q7TNG5	EMAL2	-1.051	0.51896
RNA-binding protein 3	O89086	RBM3	-1.176	0.518863
Guanylate-binding protein 5 **	Q8CFB4	GBP5	1.49	0.518858
Very-long-chain (3R)-3-hydroxyacyl-CoA dehydratase 3 **	Q8K2C9	HACD3	1.49	0.518858
ATP-binding cassette sub-family A member 13 **	Q5SSE9	ABCAD	1.49	0.518858
Glutathione S-transferase P 1	P19157	GSTP1	1.086	0.518021
Mitogen-activated protein kinase 13 **	Q9Z1B7	MK13	2.111	0.517122
Disabled homolog 2-interacting protein	Q3UHC7	DAB2P	-1.146	0.516611
Serine protease inhibitor A3M	Q03734	SPA3M	1.067	0.516048
Ubiquitin-conjugating enzyme E2 variant 1	Q9CZY3	UB2V1	-1.313	0.514461
Thioredoxin domain-containing protein 17	Q9CQM5	TXD17	1.095	0.514418
Lysophosphatidic acid phosphatase type 6	Q8BP40	PPA6	1.056	0.514015
Serine/threonine-protein phosphatase 2B catalytic subunit alpha isoform	P63328	PP2BA	1.096	0.513669
Molybdenum cofactor biosynthesis protein 1 **	Q5RKZ7	MOCS1	-4.033	0.512922
Microtubule-associated protein RP/EB family member 3	Q6PER3	MARE3	-1.104	0.512872
NADH dehydrogenase [ubiquinone] 1 beta subcomplex subunit 3	Q9CQZ6	NDUB3	-1.286	0.512786
Protein FAM98A	Q3TJZ6	FA98A	1.277	0.512021
Transgelin-2	Q9WVA4	TAGL2	-1.086	0.511881
Contactin-5	P68500	CNTN5	-1.35	0.510893
Myomesin-1	Q62234	MYOM1	1.1	0.510744
IgE-binding protein	P03975	IGEB	-1.069	0.509943
Transcription factor BTF3	Q64152	BTF3	1.132	0.508259
Endoplasmic reticulum resident protein 29	P57759	ERP29	-1.146	0.507225
Trafficking protein particle complex subunit 3 **	O55013	TPPC3	2.349	0.507036
Leiomodin-3 **	E9QA62	LMOD3	4.212	0.506884
Glycogen phosphorylase, brain form **	Q8CI94	PYGB	2.039	0.506554
Histone-lysine N-methyltransferase Smyd1	P97443	SMYD1	1.198	0.506123
T-complex protein 1 subunit beta	P80314	TCPB	-1.205	0.505373
ADAMTS-like protein 1	Q8BLI0	ATL1	1.04	0.504803
Acyl-protein thioesterase 1	P97823	LYPA1	-1.174	0.504546
Ferrochelatase, mitochondrial	P22315	HEMH	1.161	0.504084
Lysosome-associated membrane glycoprotein 2 **	P17047	LAMP2	-1.458	0.503815
Dehydrogenase/reductase SDR family member 4	Q99LB2	DHRS4	1.193	0.503571
AN1-type zinc finger protein 1	Q8BFR6	ZFAN1	-1.537	0.502926
Ferritin heavy chain	P09528	FRIH	1.144	0.502863
Succinate dehydrogenase assembly factor 4, mitochondrial	Q8BTE0	SDHF4	1.251	0.502861
Transforming growth factor-beta-induced protein ig-h3	P82198	BGH3	1.095	0.50262
NADH dehydrogenase [ubiquinone] 1 beta subcomplex subunit 1	P0DN34	NDUB1	-1.205	0.50252
Alpha-1-acid glycoprotein 1	Q60590	A1AG1	-1.188	0.502358
Actin-related protein 2	P61161	ARP2	-1.14	0.502357
Coronin-7	Q9D2V7	CORO7	1.065	0.50212
Cysteine-rich protein 1	P63254	CRIP1	1.238	0.501873
Cofilin-2	P45591	COF2	-1.151	0.501492
tRNA (adenine(58)-N(1))-methyltransferase non-catalytic subunit TRM6	Q8CE96	TRM6	-1.092	0.500716
Tubulin alpha-1A chain	P68369	TBA1A	1.117	0.500012
Tubulin alpha-1B chain	P05213	TBA1B	1.117	0.500012
Tubulin alpha-1C chain	P68373	TBA1C	1.117	0.500012
Glutathione synthetase	P51855	GSHB	1.139	0.499724
Mitochondrial import inner membrane translocase subunit TIM14 **	Q9CQV7	TIM14	1.609	0.498301
Tropomyosin beta chain	P58774	TPM2	1.205	0.497292
Serine/threonine-protein phosphatase CPPED1	Q8BFS6	CPPED	-1.062	0.497104
Glycogen synthase kinase-3 alpha	Q2NL51	GSK3A	1.072	0.496897
Cytoplasmic protein NCK1	Q99M51	NCK1	1.093	0.496687
GTP-binding protein Rheb **	Q921J2	RHEB	4.577	0.496253
Ras-related C3 botulinum toxin substrate 2	Q05144	RAC2	-1.138	0.495907
CapZ-interacting protein	Q3UZA1	CPZIP	-1.042	0.495815
Rho GTPase-activating protein 26	Q6ZQ82	RHG26	-1.094	0.495718
Adenosylhomocysteinase	P50247	SAHH	-1.063	0.495553
Succinate dehydrogenase [ubiquinone] flavoprotein subunit, mitochondrial	Q8K2B3	SDHA	1.081	0.4955
Electron transfer flavoprotein subunit alpha, mitochondrial	Q99LC5	ETFA	1.123	0.494564
39S ribosomal protein L9, mitochondrial	Q99N94	RM09	1.114	0.494419
Protein-glutamine gamma-glutamyltransferase K **	Q9JLF6	TGM1	2.222	0.493008
Voltage-dependent anion-selective channel protein 2	Q60930	VDAC2	-1.121	0.491398
Haptoglobin **	Q61646	HPT	2.129	0.490593
Rap guanine nucleotide exchange factor 3	Q8VCC8	RPGF3	-1.091	0.490096
V-type proton ATPase subunit E 2	Q9D593	VATE2	1.09	0.489908
28S ribosomal protein S15, mitochondrial	Q9DC71	RT15	1.078	0.489039
14-3-3 protein zeta/delta	P63101	1433Z	1.132	0.488561
Ig gamma-2A chain C region, membrane-bound form **	P01865	GCAM	4.893	0.48849
Ig gamma-2A chain C region, A allele **	P01863	GCAA	4.893	0.48849
Transmembrane protein 65 **	Q4VAE3	TMM65	4.903	0.488256
Protein mono-ADP-ribosyltransferase PARP3	Q3ULW8	PARP3	-1.122	0.488158
39S ribosomal protein L51, mitochondrial **	Q9CPY1	RM51	2.215	0.487658
Histone H1.2	P15864	H12	-1.206	0.487212
Histone H1.3	P43277	H13	-1.206	0.487212
Mitochondrial import inner membrane translocase subunit TIM16	Q9CQV1	TIM16	-1.08	0.487116
Calmodulin-3	P0DP28	CALM3	-1.315	0.486588
Calmodulin-like protein 3	Q9D6P8	CALL3	-1.315	0.486588
Calmodulin-2	P0DP27	CALM2	-1.315	0.486588
Calmodulin-1	P0DP26	CALM1	-1.315	0.486588
Myosin light chain kinase, smooth muscle	Q6PDN3	MYLK	-1.148	0.485906
Stress-induced-phosphoprotein 1	Q60864	STIP1	1.049	0.485683
Neurolysin, mitochondrial **	Q91YP2	NEUL	1.593	0.485526
Fibrinogen gamma chain	Q8VCM7	FIBG	-1.71	0.485342
Inorganic pyrophosphatase	Q9D819	IPYR	1.059	0.485253
Pleckstrin homology domain-containing family H member 1	Q80TI1	PKHH1	1.443	0.484049
60S ribosomal protein L39	P62892	RL39	-1.105	0.482696
39S ribosomal protein L32, mitochondrial	Q9DCI9	RM32	-1.077	0.482456
Aspartyl/asparaginyl beta-hydroxylase **	Q8BSY0	ASPH	2.237	0.48188
Cystatin-C	P21460	CYTC	-1.167	0.481556
Hydroxyacyl-coenzyme A dehydrogenase, mitochondrial	Q61425	HCDH	1.043	0.481308
Ubiquitin-like-conjugating enzyme ATG3 **	Q9CPX6	ATG3	1.974	0.481141
Far upstream element-binding protein 1	Q91WJ8	FUBP1	-1.101	0.480913
Synaptotagmin-16 **	Q7TN83	SYT16	-1.814	0.480821
Succinate dehydrogenase assembly factor 2, mitochondrial	Q8C6I2	SDHF2	1.187	0.480758
Ras-related protein Rab-1B	Q9D1G1	RAB1B	-1.199	0.480262
1, 2-dihydroxy-3-keto-5-methylthiopentene dioxygenase	Q99JT9	MTND	-1.059	0.479392
Charged multivesicular body protein 5	Q9D7S9	CHMP5	-1.333	0.479078
Mitochondrial coenzyme A diphosphatase NUDT8 **	Q9CR24	NUDT8	-1.909	0.478954
Muscleblind-like protein 3	Q8R003	MBNL3	1.111	0.478237
Elongation factor 1-alpha 2	P62631	EF1A2	-1.11	0.477575
Zyxin **	Q62523	ZYX	-1.453	0.477242
Protein ABHD11	Q8K4F5	ABHDB	1.114	0.477179
ATP synthase subunit s, mitochondrial	Q9CRA7	ATP5S	-1.208	0.476558
40S ribosomal protein S21	Q9CQR2	RS21	-1.096	0.476158
Protein PALS2	Q9JLB0	PALS2	-1.632	0.475606
Ubiquitin carboxyl-terminal hydrolase 2	O88623	UBP2	-1.072	0.475149
Protein S100-A9	P31725	S10A9	1.035	0.47462
Phosphoserine phosphatase	Q99LS3	SERB	2.299	0.474265
FAS-associated death domain protein	Q61160	FADD	1.103	0.474171
39S ribosomal protein L38, mitochondrial **	Q8K2M0	RM38	2.049	0.474118
Plasminogen	P20918	PLMN	1.32	0.473896
Calcium-dependent secretion activator 1	Q80TJ1	CAPS1	1.262	0.473762
Calcium-dependent secretion activator 2	Q8BYR5	CAPS2	1.262	0.473762
Ubiquitin-like protein 5	Q9EPV8	UBL5	-1.287	0.47367
Pro-cathepsin H **	P49935	CATH	-1.941	0.472831
Hypoxia up-regulated protein 1	Q9JKR6	HYOU1	1.385	0.472367
Choline-phosphate cytidylyltransferase B **	Q811Q9	PCY1B	5.757	0.47209
Choline-phosphate cytidylyltransferase A **	P49586	PCY1A	5.757	0.47209
Ig gamma-2A chain C region secreted form	P01864	GCAB	1.543	0.471693
39S ribosomal protein L4, mitochondrial	Q9DCU6	RM04	1.098	0.471282
RNA-binding motif protein, X-linked 2 **	Q8R0F5	RBMX2	2.032	0.47081
DNA ligase 1 **	P37913	DNLI1	-1.477	0.470619
Glutamine amidotransferase-like class 1 domain-containing protein 3, mitochondrial	Q9D172	GAL3A	1.127	0.470591
Optineurin	Q8K3K8	OPTN	-1.326	0.470513
ELAV-like protein 1	P70372	ELAV1	1.082	0.470416
Leucine-rich repeat and IQ domain-containing protein 1	Q0P5X1	LRIQ1	-1.15	0.47018
Barrier-to-autointegration factor	O54962	BAF	-1.434	0.469984
Eukaryotic peptide chain release factor subunit 1	Q8BWY3	ERF1	1.11	0.469973
Iron-sulfur cluster co-chaperone protein HscB **	Q8K3A0	HSC20	2.911	0.469754
Tetranectin	P43025	TETN	-1.191	0.46971
GTP-binding protein SAR1b	Q9CQC9	SAR1B	1.188	0.469703
Poly(rC)-binding protein 4	P57724	PCBP4	1.038	0.468869
Protein MIX23	Q8R3Q6	MIX23	-1.145	0.468162
MICOS complex subunit Mic26	Q9DCZ4	MIC26	1.496	0.467989
MOB kinase activator 2 **	Q8VI63	MOB2	1.65	0.467968
Ras-related protein Rab-10	P61027	RAB10	-1.215	0.467872
Calcineurin B homologous protein 1	P61022	CHP1	1.323	0.466919
Dual specificity mitogen-activated protein kinase kinase 6	P70236	MP2K6	1.157	0.466744
Neutral alpha-glucosidase C	Q8BVW0	GANC	-1.105	0.466672
Glycerol-3-phosphate phosphatase	Q8CHP8	PGP	1.151	0.466535
Elongation factor 1-beta	O70251	EF1B	1.066	0.466271
Kinesin-1 heavy chain	Q61768	KINH	-1.107	0.466164
Keratin, type II cuticular Hb2	Q99M74	KRT82	1.105	0.464904
Aspartate aminotransferase, cytoplasmic	P05201	AATC	1.113	0.464423
Glucose-6-phosphate 1-dehydrogenase X	Q00612	G6PD1	-1.091	0.463648
MICOS complex subunit MIC13	Q8R404	MIC13	1.387	0.463569
Thiopurine S-methyltransferase	O55060	TPMT	1.359	0.463522
Germinal-center associated nuclear protein **	Q9WUU9	GANP	-6.384	0.463249
Serine/arginine-rich splicing factor 1 **	Q6PDM2	SRSF1	-2.353	0.462758
Synaptopodin	Q8CC35	SYNPO	1.109	0.462397
NPC intracellular cholesterol transporter 2	Q9Z0J0	NPC2	-1.069	0.461828
Angiopoietin-related protein 7	Q8R1Q3	ANGL7	-1.397	0.461574
Cysteine dioxygenase type 1 **	P60334	CDO1	-1.583	0.461543
Ubiquitin-fold modifier 1	P61961	UFM1	-1.126	0.461514
Sterile alpha motif domain-containing protein 15	F6XZJ7	SAM15	-1.229	0.461134
Nestin	Q6P5H2	NEST	-1.229	0.461134
Lysine--tRNA ligase	Q99MN1	SYK	1.1	0.460971
Aurora kinase A-interacting protein **	Q9DCJ7	AKIP	2.187	0.460933
Small nuclear ribonucleoprotein Sm D1	P62315	SMD1	-1.129	0.460439
Troponin T, fast skeletal muscle	Q9QZ47	TNNT3	1.171	0.460431
UDP-glucose:glycoprotein glucosyltransferase 1 **	Q6P5E4	UGGG1	1.68	0.460201
Alpha-methylacyl-CoA racemase	O09174	AMACR	1.053	0.459645
Isochorismatase domain-containing protein 1	Q91V64	ISOC1	1.044	0.459575
NADH dehydrogenase [ubiquinone] 1 beta subcomplex subunit 4	Q9CQC7	NDUB4	-1.097	0.458897
mRNA cap guanine-N7 methyltransferase **	Q9D0L8	MCES	-1.697	0.458878
Epididymal secretory glutathione peroxidase	P21765	GPX5	-1.347	0.458367
Werner syndrome ATP-dependent helicase homolog **	O09053	WRN	-6.809	0.458271
Protein phosphatase 1 regulatory subunit 14C	Q8R4S0	PP14C	-1.093	0.457512
Peroxisomal membrane protein PEX16	Q91XC9	PEX16	-1.116	0.456822
39S ribosomal protein L12, mitochondrial	Q9DB15	RM12	1.089	0.456503
Sorbin and SH3 domain-containing protein 1	Q62417	SRBS1	1.11	0.456044
Oxygen-dependent coproporphyrinogen-III oxidase, mitochondrial	P36552	HEM6	-1.177	0.455844
Host cell factor 1 **	Q61191	HCFC1	2.627	0.455603
Integrin beta-6 **	Q9Z0T9	ITB6	-2.391	0.455297
40S ribosomal protein S17	P63276	RS17	1.279	0.455108
COP9 signalosome complex subunit 2	P61202	CSN2	1.378	0.454086
ATP synthase subunit delta, mitochondrial	Q9D3D9	ATPD	-1.06	0.453986
Protein-L-isoaspartate(D-aspartate) O-methyltransferase	P23506	PIMT	-1.073	0.453981
Proteasomal ubiquitin receptor ADRM1	Q9JKV1	ADRM1	1.077	0.453881
Serpin B6	Q60854	SPB6	-1.135	0.453777
Somatostatin receptor type 2	P30875	SSR2	1.146	0.453482
Somatostatin receptor type 1	P30873	SSR1	1.146	0.453482
Peripheral myelin protein 22	P16646	PMP22	1.146	0.453482
NADH dehydrogenase [ubiquinone] 1 alpha subcomplex assembly factor 4	Q9D1H6	NDUF4	1.12	0.45327
Calcium-regulated heat stable protein 1	Q9CR86	CHSP1	-1.171	0.452671
Polypeptide N-acetylgalactosaminyltransferase 3	P70419	GALT3	1.124	0.452269
Actin, aortic smooth muscle	P62737	ACTA	-1.141	0.451857
Actin, gamma-enteric smooth muscle	P63268	ACTH	-1.141	0.451857
Actin, alpha cardiac muscle 1	P68033	ACTC	-1.141	0.451857
D-3-phosphoglycerate dehydrogenase **	Q61753	SERA	-2.612	0.450731
Triggering receptor expressed on myeloid cells 1 **	Q9JKE2	TREM1	1.648	0.450716
Importin subunit alpha-3	O35343	IMA3	1.11	0.450563
Protein NipSnap homolog 3B	Q9CQE1	NPS3B	-1.131	0.450504
60S ribosomal protein L29	P47915	RL29	-1.219	0.449744
Eukaryotic translation initiation factor 6	O55135	IF6	1.509	0.449672
39S ribosomal protein L22, mitochondrial	Q8BU88	RM22	1.11	0.448517
Insulin-degrading enzyme	Q9JHR7	IDE	1.109	0.448489
60S ribosomal protein L35	Q6ZWV7	RL35	-1.203	0.4484
Ras-related protein Rab-25	Q9WTL2	RAB25	-1.197	0.448156
Multifunctional methyltransferase subunit TRM112-like protein	Q9DCG9	TR112	-1.539	0.447546
26S proteasome non-ATPase regulatory subunit 8	Q9CX56	PSMD8	1.22	0.447128
Major urinary protein 18	A2BIM8	MUP18	1.078	0.446691
Major urinary protein 2	P11589	MUP2	1.078	0.446691
Major urinary protein 1	P11588	MUP1	1.078	0.446691
Major urinary protein 17	B5X0G2	MUP17	1.078	0.446691
Major urinary protein 11	P04938	MUP11	1.078	0.446691
Major urinary protein 6	P02762	MUP6	1.078	0.446691
Cytochrome c oxidase subunit 7C, mitochondrial	P17665	COX7C	-1.279	0.446333
Phospholipid hydroperoxide glutathione peroxidase	O70325	GPX4	1.092	0.446219
Beta-taxilin	Q8VBT1	TXLNB	-1.094	0.44592
FUN14 domain-containing protein 2	Q9D6K8	FUND2	1.213	0.445432
Clusterin	Q06890	CLUS	-1.155	0.444988
Serine/threonine-protein phosphatase 6 regulatory subunit 2 **	Q8R3Q2	PP6R2	-2.418	0.444881
NADH dehydrogenase [ubiquinone] 1 beta subcomplex subunit 11, mitochondrial	O09111	NDUBB	-1.372	0.444451
Cytochrome c oxidase assembly factor 5	Q99M07	COA5	1.09	0.443552
Mannose-binding protein A	P39039	MBL1	1.069	0.443478
Transient receptor potential cation channel subfamily M member 6 **	Q8CIR4	TRPM6	-2.026	0.44194
Retinoblastoma-like protein 2 **	Q64700	RBL2	-2.026	0.44194
PRKC apoptosis WT1 regulator protein	Q925B0	PAWR	-1.382	0.441837
Putative gamma-secretase subunit APH-1C **	Q9DCZ9	APH1C	1.31	0.441638
Gamma-secretase subunit APH-1B **	Q8C7N7	APH1B	1.31	0.441638
Histone-arginine methyltransferase CARM1	Q9WVG6	CARM1	-1.101	0.440605
Adenylosuccinate synthetase isozyme 2 **	P46664	PURA2	-9.012	0.44055
NADH dehydrogenase [ubiquinone] 1 beta subcomplex subunit 6	Q3UIU2	NDUB6	1.152	0.440498
Protein adenylyltransferase SelO, mitochondrial **	Q9DBC0	SELO	1.575	0.44019
Valacyclovir hydrolase	Q8R164	BPHL	1.149	0.439901
Proteasome subunit alpha type-8	Q9CWH6	PSMA8	-1.049	0.439828
Leucine-rich PPR motif-containing protein, mitochondrial	Q6PB66	LPPRC	-1.173	0.438676
E3 ubiquitin-protein ligase MYCBP2 **	Q7TPH6	MYCB2	2.968	0.438494
Ubiquinol-cytochrome-c reductase complex assembly factor 2 **	Q9CQY6	UQCC2	2.41	0.437613
26S proteasome regulatory subunit 7	P46471	PRS7	-1.064	0.437408
Sodium/calcium exchanger 1 **	P70414	NAC1	9.6	0.437296
Myosin light chain 1/3, skeletal muscle isoform	P05977	MYL1	1.164	0.437042
Heterogeneous nuclear ribonucleoprotein A0	Q9CX86	ROA0	-1.137	0.436926
Peptidyl-tRNA hydrolase ICT1, mitochondrial	Q8R035	ICT1	1.299	0.436906
Voltage-dependent anion-selective channel protein 1	Q60932	VDAC1	1.149	0.436428
Iron-sulfur cluster assembly enzyme ISCU, mitochondrial	Q9D7P6	ISCU	1.062	0.436353
Annexin A3	O35639	ANXA3	1.208	0.435584
Proteasome subunit alpha type-7	Q9Z2U0	PSA7	1.052	0.435368
Spartin	Q8R1X6	SPART	-1.126	0.435119
Lysosomal alpha-glucosidase	P70699	LYAG	1.332	0.434471
Microtubule-associated protein RP/EB family member 1	Q61166	MARE1	1.096	0.434325
Protein FAM184B	Q0KK56	F184B	-1.143	0.433638
Differentially expressed in FDCP 6	Q8C2K1	DEFI6	-1.143	0.433638
60S acidic ribosomal protein P2	P99027	RLA2	-1.888	0.433341
Carnitine O-acetyltransferase	P47934	CACP	-1.132	0.433284
Glutamate--cysteine ligase catalytic subunit **	P97494	GSH1	1.431	0.43315
Sushi, nidogen and EGF-like domain-containing protein 1	Q70E20	SNED1	-1.121	0.432906
Dynactin subunit 6	Q9WUB4	DCTN6	-1.153	0.432666
Induced myeloid leukemia cell differentiation protein Mcl-1 homolog **	P97287	MCL1	1.499	0.432657
Ig kappa chain V-V region HP R16.7	P01644	KV5AB	-1.158	0.430907
Ig kappa chain V-V region HP 93G7	P01645	KV5AC	-1.158	0.430907
Ig kappa chain V-V region HP 123E6	P01646	KV5AD	-1.158	0.430907
Carboxylesterase 4A	Q8R0W5	EST4A	1.145	0.430784
Intracellular hyaluronan-binding protein 4 **	Q9JKS5	HABP4	2.551	0.42968
60 kDa heat shock protein, mitochondrial	P63038	CH60	1.102	0.429565
Myosin regulatory light chain 2, ventricular/cardiac muscle isoform	P51667	MLRV	-1.379	0.42886
Calcium-binding protein 39-like	Q9DB16	CB39L	1.135	0.428829
Laminin subunit beta-2	Q61292	LAMB2	-1.171	0.428755
60S ribosomal protein L36a	P83882	RL36A	-1.316	0.428454
Metalloproteinase inhibitor 2	P25785	TIMP2	1.093	0.42783
Annexin A5	P48036	ANXA5	1.179	0.427773
Calcyclin-binding protein **	Q9CXW3	CYBP	-1.935	0.427676
Junctophilin-3 **	Q9ET77	JPH3	1.207	0.427647
Grainyhead-like protein 3 homolog **	Q5FWH3	GRHL3	12.036	0.427383
Histidine-rich glycoprotein	Q9ESB3	HRG	-1.121	0.4273
Serine/threonine-protein phosphatase 2A 55 kDa regulatory subunit B gamma isoform	Q8BG02	2ABG	1.218	0.42728
Band 4.1-like protein 2	O70318	E41L2	-1.255	0.427256
Xin actin-binding repeat-containing protein 1	O70373	XIRP1	1.141	0.427239
A-kinase anchor protein 12 **	Q9WTQ5	AKA12	-4.735	0.427212
Perilipin-1	Q8CGN5	PLIN1	-1.267	0.427058
Heterogeneous nuclear ribonucleoprotein H	O35737	HNRH1	1.137	0.427016
Vesicle transport protein SEC20	Q6QD59	SEC20	-3.216	0.426037
Ubiquitin-conjugating enzyme E2 D1	P61080	UB2D1	1.084	0.425954
[Pyruvate dehydrogenase (acetyl-transferring)] kinase isozyme 4, mitochondrial	O70571	PDK4	1.202	0.425615
Actin, cytoplasmic 1	P60710	ACTB	-1.204	0.425247
Actin, cytoplasmic 2	P63260	ACTG	-1.204	0.425247
Adenylate kinase 4, mitochondrial **	Q9WUR9	KAD4	2.983	0.424966
Mast cell protease 2	P15119	MCPT2	-1.187	0.424913
Atrial natriuretic peptide receptor 2	Q6VVW5	ANPRB	-1.581	0.424201
Alpha-protein kinase 3	Q924C5	ALPK3	1.064	0.424002
Phosphatidylinositol transfer protein beta isoform	P53811	PIPNB	-1.208	0.423927
Isoaspartyl peptidase/L-asparaginase	Q8C0M9	ASGL1	1.048	0.423864
Deubiquitinase OTUD6B	Q8K2H2	OTU6B	1.127	0.423105
Serine/threonine-protein phosphatase 2A 55 kDa regulatory subunit B delta isoform	Q925E7	2ABD	-1.054	0.422894
DBH-like monooxygenase protein 1	Q9CXI3	MOXD1	-1.208	0.422503
Serine-threonine kinase receptor-associated protein	Q9Z1Z2	STRAP	1.145	0.422488
40S ribosomal protein SA	P14206	RSSA	1.15	0.422411
Ubiquitin-conjugating enzyme E2 L3	P68037	UB2L3	-1.108	0.422054
Carboxypeptidase Q	Q9WVJ3	CBPQ	1.715	0.421189
2-oxoisovalerate dehydrogenase subunit alpha, mitochondrial	P50136	ODBA	1.176	0.421075
Biglycan	P28653	PGS1	-1.259	0.420948
Phospholipase A and acyltransferase 3	Q8R3U1	PLAT3	-2.528	0.420801
NADH dehydrogenase [ubiquinone] flavoprotein 1, mitochondrial	Q91YT0	NDUV1	1.109	0.420369
Myosin-7B	A2AQP0	MYH7B	1.257	0.420131
Glucosylceramide transporter ABCA12 **	E9Q876	ABCAC	-2.718	0.419932
Hemoglobin subunit alpha	P01942	HBA	1.26	0.419431
Actin-related protein 2/3 complex subunit 5-like protein	Q9D898	ARP5L	-1.095	0.419287
E3 ubiquitin-protein ligase ARIH1	Q9Z1K5	ARI1	-1.335	0.419279
DIS3-like exonuclease 2 **	Q8CI75	DI3L2	2.9	0.419
Ubiquitin recognition factor in ER-associated degradation protein 1	P70362	UFD1	1.075	0.418977
Hexokinase HKDC1 **	Q91W97	HKDC1	1.797	0.418435
Putative monooxygenase p33MONOX	Q9DBN4	P33MX	1.076	0.417366
ATP-dependent 6-phosphofructokinase, liver type **	P12382	PFKAL	-2.174	0.416702
RNA binding protein fox-1 homolog 2	Q8BP71	RFOX2	1.444	0.416449
RNA binding protein fox-1 homolog 1	Q9JJ43	RFOX1	1.444	0.416449
Methylmalonyl-CoA mutase, mitochondrial	P16332	MUTA	1.078	0.4162
Acyl-coenzyme A amino acid N-acyltransferase 1	A2AKK5	ACNT1	-1.21	0.415257
Acyl-coenzyme A amino acid N-acyltransferase 2	Q8BGG9	ACNT2	-1.21	0.415257
Sarcoplasmic/endoplasmic reticulum calcium ATPase 1	Q8R429	AT2A1	1.211	0.415085
Proteasome assembly chaperone 4 **	P0C7N9	PSMG4	1.347	0.414979
Early endosome antigen 1	Q8BL66	EEA1	-1.195	0.414901
SH3 domain-binding glutamic acid-rich-like protein	Q9JJU8	SH3L1	1.169	0.414147
F-actin-capping protein subunit alpha-1	P47753	CAZA1	1.149	0.413848
Carnitine O-palmitoyltransferase 2, mitochondrial	P52825	CPT2	1.229	0.413465
Trifunctional purine biosynthetic protein adenosine-3	Q64737	PUR2	-1.1	0.413379
Period circadian protein homolog 3 **	O70361	PER3	19.168	0.41336
Magnesium-dependent phosphatase 1	Q9D967	MGDP1	-1.183	0.413284
Adenosine kinase	P55264	ADK	1.151	0.412725
40S ribosomal protein S15a	P62245	RS15A	-1.176	0.412251
Protein LSM14 homolog A	Q8K2F8	LS14A	1.194	0.411971
Septin-11	Q8C1B7	45180	-1.221	0.41187
Protein phosphatase 1A	P49443	PPM1A	1.189	0.411171
Exportin-2	Q9ERK4	XPO2	1.35	0.411139
C-terminal-binding protein 2	P56546	CTBP2	-21.534	0.410825
Ester hydrolase C11orf54 homolog **	Q91V76	CK054	-1.877	0.410804
Twinfilin-2	Q9Z0P5	TWF2	-1.168	0.409911
Myosin-binding protein C, fast-type	Q5XKE0	MYPC2	-1.286	0.409692
Phosphomannomutase 1	O35621	PMM1	-1.058	0.409129
60S ribosomal protein L31	P62900	RL31	-1.158	0.409022
Charged multivesicular body protein 3 **	Q9CQ10	CHMP3	2.641	0.408887
Creatine kinase B-type	Q04447	KCRB	-1.077	0.408635
Alpha-enolase	P17182	ENOA	-1.124	0.408497
ESF1 homolog **	Q3V1V3	ESF1	-24.332	0.40848
Centrosome-associated protein CEP250 **	Q60952	CP250	2.68	0.408198
Protein C19orf12 homolog **	Q8WUR0	CS012	2.68	0.408198
Ubiquitin-like protein 4A **	P21126	UBL4A	1.65	0.408109
Stomatin-like protein 2, mitochondrial **	Q99JB2	STML2	-1.493	0.407041
Membrane frizzled-related protein	Q8K480	MFRP	-1.185	0.406792
Signal recognition particle 9 kDa protein **	P49962	SRP09	2.733	0.406731
Kallikrein-14 **	Q8CGR5	KLK14	1.186	0.406561
Methionine aminopeptidase 1D, mitochondrial **	Q9CPW9	MAP12	27.576	0.406373
Serpin H1	P19324	SERPH	1.245	0.406352
Prostamide/prostaglandin F synthase	Q9DB60	PXL2B	1.351	0.406229
Medium-chain acyl-CoA ligase ACSF2, mitochondrial	Q8VCW8	ACSF2	-1.087	0.406021
Elongation factor 1-alpha 1	P10126	EF1A1	-1.241	0.406005
Cysteine and glycine-rich protein 1	P97315	CSRP1	-1.224	0.405983
Eukaryotic initiation factor 4A-I	P60843	IF4A1	1.306	0.405606
Ataxin-10 **	P28658	ATX10	2.684	0.405041
CYFIP-related Rac1 interactor A	Q8BHZ0	CYRIA	-1.245	0.404361
COP9 signalosome complex subunit 4	O88544	CSN4	1.129	0.404211
D-ribitol-5-phosphate cytidylyltransferase **	Q5RJG7	ISPD	-3.146	0.403949
Nascent polypeptide-associated complex subunit alpha, muscle-specific form	P70670	NACAM	-1.098	0.403544
Ubiquitin-associated domain-containing protein 1	Q8VDI7	UBAC1	-1.11	0.403182
Paxillin	Q8VI36	PAXI	14.806	0.402651
Bromodomain adjacent to zinc finger domain protein 1A **	O88379	BAZ1A	-1.317	0.40182
ERBB receptor feedback inhibitor 1	Q99JZ7	ERRFI	1.138	0.401753
Importin subunit beta-1	P70168	IMB1	1.268	0.400898
Parathymosin	Q9D0J8	PTMS	3.867	0.400032
Syntaxin-7	O70439	STX7	-1.072	0.399363
Transcription factor 25	Q8R3L2	TCF25	-1.183	0.399345
Galectin-related protein	Q8VED9	LEGL	1.085	0.39932
Protein argonaute-4	Q8CJF8	AGO4	1.19	0.399195
Protein argonaute-3	Q8CJF9	AGO3	1.19	0.399195
Protein argonaute-1	Q8CJG1	AGO1	1.19	0.399195
Importin-11	Q8K2V6	IPO11	-1.387	0.399035
Sodium/nucleoside cotransporter 2	O88627	S28A2	-1.387	0.399035
Vesicle-associated membrane protein-associated protein B	Q9QY76	VAPB	1.121	0.39826
PEST proteolytic signal-containing nuclear protein	Q6P8I4	PCNP	1.206	0.397917
Prohibitin	P67778	PHB	1.313	0.397476
Paralemmin-1	Q9Z0P4	PALM	1.29	0.396934
Asporin	Q99MQ4	ASPN	-1.388	0.396922
V-type proton ATPase subunit E 1	P50518	VATE1	-1.041	0.396809
Proteasome subunit alpha type-2	P49722	PSA2	-1.09	0.395883
Afadin- and alpha-actinin-binding protein **	Q8VC66	ADIP	-3.625	0.395494
Cartilage intermediate layer protein 2 **	D3Z7H8	CILP2	2.895	0.395091
Alpha-1-antitrypsin 1-2	P22599	A1AT2	1.106	0.394326
Eukaryotic translation initiation factor 4E-binding protein 2 **	P70445	4EBP2	-1.857	0.393865
Glucose 1, 6-bisphosphate synthase **	Q8CAA7	PGM2L	-9.417	0.393719
Tyrosine-protein kinase BAZ1B **	Q9Z277	BAZ1B	-65.354	0.39362
Immunoglobulin heavy constant mu	P01872	IGHM	-3.593	0.393495
Vesicle-associated membrane protein 3	P63024	VAMP3	1.781	0.39334
Actin-related protein 2/3 complex subunit 5	Q9CPW4	ARPC5	1.117	0.393286
Sodium/potassium-transporting ATPase subunit alpha-4 **	Q9WV27	AT1A4	-241.247	0.392721
Disrupted in schizophrenia 1 homolog **	Q811T9	DISC1	135.992	0.392375
E3 ubiquitin-protein ligase parkin	Q9WVS6	PRKN	-54.836	0.392118
Solute carrier family 15 member 4 **	Q91W98	S15A4	-2.779	0.391602
Acetylcholine receptor subunit alpha **	P04756	ACHA	-2.779	0.391602
NADH dehydrogenase [ubiquinone] 1 subunit C2	Q9CQ54	NDUC2	-1.216	0.391496
Autophagy-related protein 9B **	Q6EBV9	ATG9B	1.186	0.391034
Unconventional myosin-XV **	Q9QZZ4	MYO15	-100	0.391002
cGMP-dependent protein kinase 2 **	Q61410	KGP2	-100	0.391002
Collagen alpha-1(XI) chain **	Q61245	COBA1	-100	0.391002
Basal body-orientation factor 1 **	Q3V079	BBOF1	-100	0.391002
Uncharacterized protein C19orf47 homolog **	Q8R3Y5	CS047	100	0.391002
Oxidoreductase NAD-binding domain-containing protein 1 **	Q8VE38	OXND1	100	0.391002
Sodium channel protein type 8 subunit alpha **	Q9WTU3	SCN8A	100	0.391002
Double-stranded RNA-specific editase B2 **	Q9JI20	RED2	100	0.391002
Cleavage stimulation factor subunit 3 **	Q99LI7	CSTF3	-100	0.391002
Galactosylgalactosylxylosylprotein 3-beta-glucuronosyltransferase 2 **	P59270	B3GA2	-100	0.391002
Sorting nexin-6 **	Q6P8X1	SNX6	-100	0.391002
General transcription factor 3C polypeptide 4 **	Q8BMQ2	TF3C4	-100	0.391002
Ras GTPase-activating-like protein IQGAP1 **	Q9JKF1	IQGA1	-100	0.391002
Protein phosphatase 1L **	Q8BHN0	PPM1L	-100	0.391002
Nuclear factor 1 C-type **	P70255	NFIC	-100	0.391002
Replication protein A 70 kDa DNA-binding subunit **	Q8VEE4	RFA1	-100	0.391002
Cytoplasmic dynein 1 heavy chain 1 **	Q9JHU4	DYHC1	-100	0.391002
Leucine-rich repeat serine/threonine-protein kinase 2 **	Q5S006	LRRK2	-100	0.391002
Toll-like receptor 4 **	Q9QUK6	TLR4	-100	0.391002
Beta-sarcoglycan **	P82349	SGCB	-100	0.391002
SCO-spondin **	Q8CG65	SSPO	-100	0.391002
Actin-histidine N-methyltransferase **	Q91WC0	SETD3	-100	0.391002
DNA polymerase theta **	Q8CGS6	DPOLQ	-100	0.391002
Glycylpeptide N-tetradecanoyltransferase 1 **	O70310	NMT1	-100	0.391002
THO complex subunit 1 **	Q8R3N6	THOC1	-100	0.391002
Coiled-coil domain-containing protein 18 **	Q640L5	CCD18	-100	0.391002
Collagen alpha-1(XXVIII) chain **	Q2UY11	COSA1	-100	0.391002
Sphingosine 1-phosphate receptor 1 **	O08530	S1PR1	-100	0.391002
Ras-related and estrogen-regulated growth inhibitor **	Q8R367	RERG	-100	0.391002
B-cell receptor-associated protein 31 **	Q61335	BAP31	-100	0.391002
Ig heavy chain V region RF **	P18524	HVM53	-100	0.391002
Integrin alpha-E **	Q60677	ITAE	-100	0.391002
Myelin regulatory factor-like protein **	Q3UN70	MRFL	-100	0.391002
Rho guanine nucleotide exchange factor 37 **	A1IGU4	ARH37	-100	0.391002
DENN domain-containing protein 1B **	Q3U1T9	DEN1B	-100	0.391002
Armadillo repeat-containing protein 2 **	Q3URY6	ARMC2	-100	0.391002
Neuron navigator 3 **	Q80TN7	NAV3	-100	0.391002
Histone-lysine N-methyltransferase 2D **	Q6PDK2	KMT2D	-100	0.391002
Low-density lipoprotein receptor-related protein 2 **	A2ARV4	LRP2	-100	0.391002
Dedicator of cytokinesis protein 7 **	Q8R1A4	DOCK7	-100	0.391002
Disks large homolog 5 **	E9Q9R9	DLG5	-100	0.391002
Ketosamine-3-kinase **	Q8K274	KT3K	-100	0.391002
ADP/ATP translocase 4 **	Q3V132	ADT4	-100	0.391002
Probable isocitrate dehydrogenase [NAD] gamma 2, mitochondrial **	Q8BPC6	IDHG2	-100	0.391002
Granzyme A **	P11032	GRAA	-100	0.391002
Uncharacterized protein C9orf40 homolog **	Q8VCE4	CI040	-100	0.391002
COMM domain-containing protein 6 **	Q3V4B5	COMD6	-100	0.391002
UDP-N-acetylglucosamine--peptide N-acetylglucosaminyltransferase 110 kDa subunit **	Q8CGY8	OGT1	-100	0.391002
Coiled-coil-helix-coiled-coil-helix domain-containing protein 5 **	Q9CQP3	CHCH5	-100	0.391002
ER lumen protein-retaining receptor 2 **	Q9CQM2	ERD22	-100	0.391002
NF-kappa-B essential modulator **	O88522	NEMO	-100	0.391002
Protein DEK **	Q7TNV0	DEK	-100	0.391002
DnaJ homolog subfamily C member 25 **	A2ALW5	DJC25	-100	0.391002
Extracellular matrix organizing protein FRAS1 **	Q80T14	FRAS1	-100	0.391002
Proprotein convertase subtilisin/kexin type 7 **	Q61139	PCSK7	-100	0.391002
39S ribosomal protein L42, mitochondrial **	Q9CPV3	RM42	-100	0.391002
Potassium voltage-gated channel subfamily H member 8 **	P59111	KCNH8	-100	0.391002
IgLON family member 5 **	Q8HW98	IGLO5	-100	0.391002
Ig heavy chain V region 5-76 **	P18529	HVM58	-100	0.391002
Hypermethylated in cancer 1 protein **	Q9R1Y5	HIC1	-100	0.391002
Myosin-9 **	Q8VDD5	MYH9	-100	0.391002
Solute carrier family 35 member F4 **	Q8BZK4	S35F4	-100	0.391002
Hemicentin-1 **	D3YXG0	HMCN1	-100	0.391002
Transient receptor potential cation channel subfamily V member 5 **	P69744	TRPV5	-100	0.391002
ER lumen protein-retaining receptor 3 **	Q8R1L4	ERD23	-100	0.391002
Ankyrin repeat domain-containing protein 34C **	Q8BLB8	AN34C	-100	0.391002
Transcription initiation factor TFIID subunit 8 **	Q9EQH4	TAF8	-100	0.391002
Signal transducer and activator of transcription 3 **	P42227	STAT3	-100	0.391002
Phosphoinositide 3-kinase adapter protein 1 **	Q9EQ32	BCAP	-100	0.391002
AP-2 complex subunit alpha-2 **	P17427	AP2A2	-100	0.391002
Golgi pH regulator **	Q8BS95	GPHR	-100	0.391002
Structural maintenance of chromosomes protein 1A **	Q9CU62	SMC1A	-100	0.391002
Serine/threonine-protein kinase WNK4 **	Q80UE6	WNK4	-100	0.391002
Ig heavy chain V region X24 **	P01809	HVM39	-100	0.391002
F-box only protein 34 **	Q80XI1	FBX34	-100	0.391002
AP-2 complex subunit alpha-1 **	P17426	AP2A1	-100	0.391002
A disintegrin and metalloproteinase with thrombospondin motifs 1 **	P97857	ATS1	-100	0.391002
Orofacial cleft 1 candidate gene 1 protein homolog **	Q8BGX4	OFCC1	-100	0.391002
Tudor domain-containing protein 3 **	Q91W18	TDRD3	-100	0.391002
Protein farnesyltransferase/geranylgeranyltransferase type-1 subunit alpha **	Q61239	FNTA	-100	0.391002
Immunoglobulin superfamily member 3 **	Q6ZQA6	IGSF3	-100	0.391002
Ras-related protein Rab-39B **	Q8BHC1	RB39B	-100	0.391002
Collagen alpha-3(IV) chain **	Q9QZS0	CO4A3	-100	0.391002
Protein O-glucosyltransferase 1 **	Q8BYB9	PGLT1	-100	0.391002
Coiled-coil domain-containing protein 34 **	Q3UI66	CCD34	-100	0.391002
Protein FAM110C **	Q8VE94	F110C	-100	0.391002
Glutathione S-transferase Mu 6 **	O35660	GSTM6	-100	0.391002
Glutathione S-transferase theta-1 **	Q64471	GSTT1	-100	0.391002
Protein disulfide-isomerase A4 **	P08003	PDIA4	-100	0.391002
Pleiotropic regulator 1 **	Q922V4	PLRG1	-100	0.391002
Protocadherin Fat 3 **	Q8BNA6	FAT3	-100	0.391002
Aldehyde oxidase 1 **	O54754	AOXA	-100	0.391002
Ankyrin repeat and MYND domain-containing protein 1 **	Q8C0W1	ANMY1	-100	0.391002
Glucokinase regulatory protein **	Q91X44	GCKR	-100	0.391002
Heat shock factor protein 5 **	Q5ND04	HSF5	-100	0.391002
Transient receptor potential cation channel subfamily V member 6 **	Q91WD2	TRPV6	-100	0.391002
Reticulophagy regulator 1 **	Q8VE91	RETR1	-100	0.391002
Splicing factor 3B subunit 4 **	Q8QZY9	SF3B4	-100	0.391002
Interleukin-1 receptor-associated kinase 3 **	Q8K4B2	IRAK3	-100	0.391002
Atlastin-3 **	Q91YH5	ATLA3	-100	0.391002
Transport and Golgi organization protein 6 homolog **	Q8C3S2	TNG6	-100	0.391002
Alpha-hemoglobin-stabilizing protein **	Q9CY02	AHSP	-100	0.391002
Peroxisome biogenesis factor 1 **	Q5BL07	PEX1	-100	0.391002
DNA-directed RNA polymerase, mitochondrial **	Q8BKF1	RPOM	-100	0.391002
Tight junction protein ZO-1 **	P39447	ZO1	-100	0.391002
Protein RRP5 homolog **	Q6NS46	RRP5	-100	0.391002
Caspase recruitment domain-containing protein 11 **	Q8CIS0	CAR11	-100	0.391002
La-related protein 4 **	Q8BWW4	LARP4	-100	0.391002
ATP-binding cassette sub-family B member 6 **	Q9DC29	ABCB6	-100	0.391002
Putative oxidoreductase GLYR1 **	Q922P9	GLYR1	-100	0.391002
Alpha-1, 3-mannosyl-glycoprotein 4-beta-N-acetylglucosaminyltransferase C **	Q9D306	MGT4C	-100	0.391002
Di-N-acetylchitobiase **	Q8R242	DIAC	-100	0.391002
Polycomb protein EED **	Q921E6	EED	-100	0.391002
Syntaxin-2 **	Q00262	STX2	-100	0.391002
A-kinase anchor protein 9 **	Q70FJ1	AKAP9	-100	0.391002
Centriolin **	A2AL36	CNTRL	-100	0.391002
Protein THEMIS **	Q8BGW0	THMS1	-100	0.391002
Coagulation factor XII **	Q80YC5	FA12	-100	0.391002
Methylcytosine dioxygenase TET2 **	Q4JK59	TET2	-100	0.391002
Mannose-binding protein C **	P41317	MBL2	-100	0.391002
Glucose-6-phosphate 1-dehydrogenase 2 **	P97324	G6PD2	-100	0.391002
Ryanodine receptor 3 **	A2AGL3	RYR3	-100	0.391002
E3 ubiquitin-protein ligase TRIM32 **	Q8CH72	TRI32	-100	0.391002
Fatty acid CoA ligase Acsl3 **	Q9CZW4	ACSL3	-100	0.391002
UHRF1-binding protein 1-like **	A2RSJ4	UH1BL	-100	0.391002
Tubulointerstitial nephritis antigen-like **	Q99JR5	TINAL	-100	0.391002
Voltage-dependent P/Q-type calcium channel subunit alpha-1A **	P97445	CAC1A	-100	0.391002
Zinc finger protein 575 **	Q3TXZ1	ZN575	-100	0.391002
Nucleolar protein 58 **	Q6DFW4	NOP58	-100	0.391002
Biorientation of chromosomes in cell division protein 1-like 1 **	E9Q6J5	BD1L1	-100	0.391002
Complexin-4 **	Q80WM3	CPLX4	-100	0.391002
Alpha-amylase 1 **	P00687	AMY1	-100	0.391002
Lysine-specific demethylase 5C **	P41230	KDM5C	-100	0.391002
Lipoprotein lipase **	P11152	LIPL	-100	0.391002
Glycoprotein endo-alpha-1, 2-mannosidase **	Q6NXH2	MANEA	-100	0.391002
Cardiolipin synthase (CMP-forming) **	Q80ZM8	CRLS1	-100	0.391002
Brefeldin A-inhibited guanine nucleotide-exchange protein 1 **	G3X9K3	BIG1	-100	0.391002
Protein-cysteine N-palmitoyltransferase HHAT **	Q8BMT9	HHAT	-100	0.391002
NPC intracellular cholesterol transporter 1 **	O35604	NPC1	-100	0.391002
FK506-binding protein-like **	O35450	FKBPL	-100	0.391002
Zinc finger protein 628 **	Q8CJ78	ZN628	-100	0.391002
Tyrosinase **	P11344	TYRO	-100	0.391002
NHL repeat-containing protein 3 **	Q8CCH2	NHLC3	-100	0.391002
Acyl-CoA-binding domain-containing protein 7 **	Q9D258	ACBD7	-100	0.391002
Alpha-1, 3-mannosyl-glycoprotein 4-beta-N-acetylglucosaminyltransferase-like protein MGAT4E **	A6H684	MGT4E	-100	0.391002
Lymphatic vessel endothelial hyaluronic acid receptor 1 **	Q8BHC0	LYVE1	-100	0.391002
Protein DENND6A **	Q8BH65	DEN6A	-100	0.391002
Voltage-dependent T-type calcium channel subunit alpha-1H **	O88427	CAC1H	-100	0.391002
Arpin **	Q9D0A3	ARPIN	-100	0.391002
Serine/threonine-protein phosphatase 2A 56 kDa regulatory subunit beta isoform **	Q6PD28	2A5B	-100	0.391002
Protein Wiz **	O88286	WIZ	-100	0.391002
Ninein-like protein **	Q6ZQ12	NINL	-100	0.391002
ATP-binding cassette sub-family A member 6 **	Q8K441	ABCA6	-100	0.391002
Protein monoglycylase TTLL8 **	A4Q9F1	TTLL8	-100	0.391002
Methionine--tRNA ligase, mitochondrial **	Q499X9	SYMM	-100	0.391002
Homeobox protein Hox-B3 **	P09026	HXB3	-100	0.391002
IQ calmodulin-binding motif-containing protein 1 **	Q8BP00	IQCB1	-100	0.391002
Gamma-tubulin complex component 2 **	Q921G8	GCP2	-100	0.391002
Cell surface hyaluronidase **	Q5FWI3	CEIP2	-100	0.391002
Beta-synuclein **	Q91ZZ3	SYUB	-100	0.391002
Structural maintenance of chromosomes protein 3 **	Q9CW03	SMC3	-100	0.391002
ELKS/Rab6-interacting/CAST family member 1 **	Q99MI1	RB6I2	-100	0.391002
E3 ubiquitin-protein ligase RNF169 **	E9Q7F2	RN169	-100	0.391002
Transcription factor TFIIIB component B'' homolog **	Q571C7	BDP1	-100	0.391002
Bridging integrator 3 **	Q9JI08	BIN3	-100	0.391002
HORMA domain-containing protein 2 **	Q5SQP1	HORM2	-100	0.391002
Condensin complex subunit 2 **	Q8C156	CND2	-100	0.391002
Zinc finger protein 382 **	B2RXC5	ZN382	-100	0.391002
Dachshund homolog 1 **	Q9QYB2	DACH1	-100	0.391002
Coiled-coil domain-containing protein 115 **	Q8VE99	CC115	-100	0.391002
CCR4-NOT transcription complex subunit 1 **	Q6ZQ08	CNOT1	-100	0.391002
Plasma kallikrein **	P26262	KLKB1	-100	0.391002
Galectin-8 **	Q9JL15	LEG8	-100	0.391002
Baculoviral IAP repeat-containing protein 6 **	O88738	BIRC6	-100	0.391002
DNA polymerase zeta catalytic subunit **	Q61493	REV3L	-100	0.391002
Zonadhesin **	O88799	ZAN	-100	0.391002
CLK4-associating serine/arginine rich protein **	Q8CFC7	CLASR	-100	0.391002
Intraflagellar transport protein 81 homolog **	O35594	IFT81	-100	0.391002
Arf-GAP with coiled-coil, ANK repeat and PH domain-containing protein 2 **	Q6ZQK5	ACAP2	-100	0.391002
Fanconi anemia group A protein homolog **	Q9JL70	FANCA	-100	0.391002
Fatty acid-binding protein, brain **	P51880	FABP7	-100	0.391002
Formin-like protein 1 **	Q9JL26	FMNL1	-100	0.391002
Lysosomal acid phosphatase **	P24638	PPAL	-100	0.391002
Nicotinamide/nicotinic acid mononucleotide adenylyltransferase 2 **	Q8BNJ3	NMNA2	-100	0.391002
Retinol-binding protein 4 **	Q00724	RET4	-100	0.391002
Appetite-regulating hormone **	Q9EQX0	GHRL	-100	0.391002
Transcription factor E2F7 **	Q6S7F2	E2F7	-100	0.391002
Sodium-dependent phosphate transporter 2 **	Q80UP8	S20A2	-100	0.391002
Coiled-coil domain-containing protein 182 **	Q9D9C6	CC182	-100	0.391002
Retinoid-inducible serine carboxypeptidase **	Q920A5	RISC	-100	0.391002
Sialic acid-binding Ig-like lectin 12 **	Q91Y57	SIG12	-100	0.391002
Hydroxymethylglutaryl-CoA synthase, mitochondrial **	P54869	HMCS2	-100	0.391002
Thrombospondin type-1 domain-containing protein 7A **	Q69ZU6	THS7A	-100	0.391002
Toll-like receptor 13 **	Q6R5N8	TLR13	-100	0.391002
Transmembrane emp24 domain-containing protein 4 **	Q8R1V4	TMED4	-100	0.391002
Insulin receptor substrate 1 **	P35569	IRS1	-100	0.391002
Beta-catenin-interacting protein 1 **	Q9JJN6	CNBP1	-100	0.391002
Coronin-1B **	Q9WUM3	COR1B	-100	0.391002
cGMP-specific 3', 5'-cyclic phosphodiesterase **	Q8CG03	PDE5A	-100	0.391002
BUD13 homolog **	Q8R149	BUD13	-100	0.391002
G2/mitotic-specific cyclin-B2 **	P30276	CCNB2	-100	0.391002
Protein angel homolog 2 **	Q8K1C0	ANGE2	-100	0.391002
Homeobox protein cut-like 1 **	P53564	CUX1	-100	0.391002
Ig heavy chain V region 7-39 **	P18530	HVM59	-100	0.391002
Cell cycle and apoptosis regulator protein 2 **	Q8VDP4	CCAR2	-100	0.391002
Small subunit processome component 20 homolog **	Q5XG71	UTP20	-100	0.391002
Inhibin beta A chain **	Q04998	INHBA	-100	0.391002
SUN domain-containing protein 1 **	Q9D666	SUN1	-100	0.391002
Tubulin-specific chaperone D **	Q8BYA0	TBCD	-100	0.391002
Peptidyl-tRNA hydrolase 2, mitochondrial **	Q8R2Y8	PTH2	-100	0.391002
Lysine-specific demethylase 5A **	Q3UXZ9	KDM5A	-100	0.391002
Phosphatidylinositol 5-phosphate 4-kinase type-2 alpha **	O70172	PI42A	-100	0.391002
Metal transporter CNNM1 **	Q0GA42	CNNM1	-100	0.391002
Ig heavy chain V region T601 **	P01808	HVM38	-100	0.391002
Alpha-aminoadipic semialdehyde synthase, mitochondrial **	Q99K67	AASS	-100	0.391002
DNA repair protein SWI5 homolog **	Q8K3D3	SWI5	-100	0.391002
Metaxin-2 **	O88441	MTX2	-100	0.391002
Calcineurin B homologous protein 3 **	Q9JKL5	CHP3	-100	0.391002
WD repeat domain phosphoinositide-interacting protein 3 **	Q9CR39	WIPI3	-100	0.391002
5-demethoxyubiquinone hydroxylase, mitochondrial **	P97478	COQ7	-100	0.391002
Ubiquitin-conjugating enzyme E2 A **	Q9Z255	UBE2A	-100	0.391002
Lipase member H **	Q8CIV3	LIPH	-100	0.391002
Ral GTPase-activating protein subunit beta **	Q8BQZ4	RLGPB	-100	0.391002
Ig heavy chain V region MOPC 173 **	P01812	HVM42	-100	0.391002
Epithelial splicing regulatory protein 1 **	Q3US41	ESRP1	-100	0.391002
Protein CutA **	Q9CQ89	CUTA	-100	0.391002
Ig heavy chain V region 914 **	P18527	HVM56	-100	0.391002
(E3-independent) E2 ubiquitin-conjugating enzyme UBE2O **	Q6ZPJ3	UBE2O	-100	0.391002
EF-hand domain-containing protein D1 **	Q9D4J1	EFHD1	-100	0.391002
DNA polymerase delta catalytic subunit **	P52431	DPOD1	-100	0.391002
Angiomotin **	Q8VHG2	AMOT	-100	0.391002
Death-inducer obliterator 1 **	Q8C9B9	DIDO1	-100	0.391002
Protein KASH5 **	Q80VJ8	KASH5	-100	0.391002
THO complex subunit 2 **	B1AZI6	THOC2	-100	0.391002
Protein phosphatase 1H **	Q3UYC0	PPM1H	-100	0.391002
Little elongation complex subunit 1 **	E9Q286	ICE1	-100	0.391002
COP9 signalosome complex subunit 7b **	Q8BV13	CSN7B	-100	0.391002
Potassium voltage-gated channel subfamily A member 7 **	Q17ST2	KCNA7	-100	0.391002
Small integral membrane protein 4 **	Q8C1Q6	SMIM4	-100	0.391002
V-type proton ATPase subunit C 2 **	Q99L60	VATC2	-100	0.391002
Inhibitor of nuclear factor kappa-B kinase-interacting protein **	Q9DBZ1	IKIP	-100	0.391002
Sodium/potassium-transporting ATPase subunit alpha-3 **	Q6PIC6	AT1A3	-100	0.391002
Amine oxidase [flavin-containing] B **	Q8BW75	AOFB	-100	0.391002
Outer dense fiber protein 3-like protein 2 **	Q3TZ65	OD3L2	-100	0.391002
Cytosolic Fe-S cluster assembly factor NUBP2 **	Q9R061	NUBP2	-100	0.391002
SH2 domain-containing protein 3C **	Q9QZS8	SH2D3	-100	0.391002
Frizzled-4 **	Q61088	FZD4	-100	0.391002
GTP-binding protein REM 2 **	Q8VEL9	REM2	-100	0.391002
Phosphatidylinositol 5-phosphate 4-kinase type-2 beta **	Q80XI4	PI42B	-100	0.391002
AT-rich interactive domain-containing protein 4B **	A2CG63	ARI4B	-100	0.391002
Membrane primary amine oxidase **	O70423	AOC3	-100	0.391002
Ribosomal protein S6 kinase alpha-5 **	Q8C050	KS6A5	-100	0.391002
Activin receptor type-1C **	Q8K348	ACV1C	-100	0.391002
Ig heavy chain V region J539 **	P01810	HVM40	-100	0.391002
Trafficking regulator of GLUT4 1 **	Q8C838	TARG1	-100	0.391002
H2B.U histone 2 **	Q9D2U9	H2B3A	-100	0.391002
Centrosomal protein of 83 kDa **	Q9D5R3	CEP83	-100	0.391002
D(2) dopamine receptor **	P61168	DRD2	-100	0.391002
Protein Wnt-10b **	P48614	WN10B	-100	0.391002
Toll/interleukin-1 receptor domain-containing adapter protein **	Q99JY1	TIRAP	-100	0.391002
E3 ubiquitin-protein ligase UBR4 **	A2AN08	UBR4	-100	0.391002
Lysozyme C-2 **	P08905	LYZ2	-100	0.391002
Protein zer-1 homolog **	Q80ZJ6	ZER1	-100	0.391002
Regulator of nonsense transcripts 1 **	Q9EPU0	RENT1	-100	0.391002
Ig heavy chain V region 441 **	P01806	HVM36	-100	0.391002
Homeobox-containing protein 1 **	Q8BJA3	HMBX1	-100	0.391002
Transmembrane and coiled-coil domain-containing protein 6 **	Q8BQX5	TMCO6	-100	0.391002
Ig heavy chain V region X44 **	P01807	HVM37	-100	0.391002
Engulfment and cell motility protein 3 **	Q8BYZ7	ELMO3	-100	0.391002
Programmed cell death protein 4 **	Q61823	PDCD4	-100	0.391002
Protein N-terminal asparagine amidohydrolase **	Q64311	NTAN1	-100	0.391002
Carboxypeptidase B2 **	Q9JHH6	CBPB2	100	0.391002
N-acylneuraminate-9-phosphatase **	Q9CPT3	NANP	100	0.391002
DNA replication licensing factor MCM3 **	P25206	MCM3	100	0.391002
Pyridoxal phosphate phosphatase PHOSPHO2 **	Q9D9M5	PHOP2	100	0.391002
Coiled-coil domain-containing protein 148 **	Q6P5U8	CC148	100	0.391002
Protein POF1B **	Q8K4L4	POF1B	100	0.391002
Integrin alpha-1 **	Q3V3R4	ITA1	100	0.391002
Nuclear distribution protein nudE-like 1 **	Q9ERR1	NDEL1	100	0.391002
SWI/SNF-related matrix-associated actin-dependent regulator of chromatin subfamily E member 1 **	O54941	SMCE1	100	0.391002
Coiled-coil domain-containing protein 17 **	Q8CE13	CCD17	100	0.391002
MAP kinase-activating death domain protein **	Q80U28	MADD	100	0.391002
Neurofilament heavy polypeptide **	P19246	NFH	100	0.391002
Angiotensinogen **	P11859	ANGT	100	0.391002
Carboxypeptidase N subunit 2 **	Q9DBB9	CPN2	100	0.391002
Zinc finger and BTB domain-containing protein 9 **	Q8CDC7	ZBTB9	100	0.391002
Diphosphoinositol polyphosphate phosphohydrolase 2 **	Q8R2U6	NUDT4	100	0.391002
TBC1 domain family member 13 **	Q8R3D1	TBC13	100	0.391002
Ankyrin repeat and SOCS box protein 13 **	Q8VBX0	ASB13	100	0.391002
Phenylethanolamine N-methyltransferase **	P40935	PNMT	100	0.391002
E3 ubiquitin-protein ligase TRIM23 **	Q8BGX0	TRI23	100	0.391002
Chromobox protein homolog 3 **	P23198	CBX3	100	0.391002
Meiosis-specific nuclear structural protein 1 **	Q61884	MNS1	100	0.391002
Ankyrin repeat domain-containing protein 11 **	E9Q4F7	ANR11	100	0.391002
Tyrosine-protein phosphatase non-receptor type 13 **	Q64512	PTN13	100	0.391002
1-phosphatidylinositol 4, 5-bisphosphate phosphodiesterase delta-1 **	Q8R3B1	PLCD1	100	0.391002
U2 small nuclear ribonucleoprotein B'' **	Q9CQI7	RU2B	100	0.391002
LYR motif-containing protein 9 **	Q3UN90	LYRM9	100	0.391002
Dynein axonemal assembly factor 6 **	Q3KNI6	DAAF6	100	0.391002
Tenascin-R **	Q8BYI9	TENR	100	0.391002
Golgi-resident adenosine 3', 5'-bisphosphate 3'-phosphatase **	Q80V26	IMPA3	100	0.391002
Ras-related protein Rab-3D **	P35276	RAB3D	100	0.391002
Coiled-coil domain-containing protein 15 **	Q8C9M2	CCD15	100	0.391002
Probable proline--tRNA ligase, mitochondrial **	Q8CFI5	SYPM	100	0.391002
Peptidyl-prolyl cis-trans isomerase FKBP10 **	Q61576	FKB10	100	0.391002
Nicotinate phosphoribosyltransferase **	Q8CC86	PNCB	100	0.391002
Ubiquitin carboxyl-terminal hydrolase isozyme L5 **	Q9WUP7	UCHL5	100	0.391002
Interleukin-1 beta **	P10749	IL1B	100	0.391002
39S ribosomal protein L10, mitochondrial **	Q3TBW2	RM10	100	0.391002
28S ribosomal protein S24, mitochondrial **	Q9CQV5	RT24	100	0.391002
Ig lambda-1 chain C region **	P01843	LAC1	100	0.391002
Methyl-CpG-binding protein 2 **	Q9Z2D6	MECP2	100	0.391002
39S ribosomal protein L46, mitochondrial **	Q9EQI8	RM46	100	0.391002
MutS protein homolog 5 **	Q9QUM7	MSH5	100	0.391002
Transcription factor IIIB 50 kDa subunit **	Q3UAW9	BRF2	100	0.391002
Rho GTPase-activating protein 31 **	A6X8Z5	RHG31	100	0.391002
N-acetyllactosaminide beta-1, 3-N-acetylglucosaminyltransferase 3 **	Q5JCS9	B3GN3	100	0.391002
BMP-2-inducible protein kinase **	Q91Z96	BMP2K	100	0.391002
Alpha-protein kinase 2 **	Q91ZB0	ALPK2	100	0.391002
Transmembrane anterior posterior transformation protein 1 **	Q4VBD2	TAPT1	100	0.391002
Adipocyte plasma membrane-associated protein **	Q9D7N9	APMAP	100	0.391002
N-acyl-aromatic-L-amino acid amidohydrolase (carboxylate-forming) **	Q91XE4	ACY3	100	0.391002
Nuclear distribution protein nudE homolog 1 **	Q9CZA6	NDE1	100	0.391002
Golgi-associated PDZ and coiled-coil motif-containing protein **	Q8BH60	GOPC	100	0.391002
Matrix metalloproteinase-20 **	P57748	MMP20	100	0.391002
Protein kinase C theta type **	Q02111	KPCT	100	0.391002
DnaJ homolog subfamily B member 1 **	Q9QYJ3	DNJB1	100	0.391002
WD repeat-containing protein 53 **	Q9DB94	WDR53	100	0.391002
Rho GDP-dissociation inhibitor 3 **	Q62160	GDIR3	100	0.391002
Ribosome-releasing factor 2, mitochondrial **	Q8R2Q4	RRF2M	100	0.391002
N-acetylglucosaminyl-phosphatidylinositol de-N-acetylase **	Q5SX19	PIGL	100	0.391002
Ig heavy chain V region 1-62-3 **	P01754	HVM10	100	0.391002
U2 snRNP-associated SURP motif-containing protein **	Q6NV83	SR140	100	0.391002
Exocyst complex component 8 **	Q6PGF7	EXOC8	100	0.391002
Mitochondrial tRNA-specific 2-thiouridylase 1 **	Q9DAT5	MTU1	100	0.391002
AP-1 complex subunit mu-2 **	Q9WVP1	AP1M2	100	0.391002
Sodium/calcium exchanger 2 **	Q8K596	NAC2	100	0.391002
Ig heavy chain V region 93G7 **	P01746	HVM02	100	0.391002
Interferon gamma receptor 1 **	P15261	INGR1	100	0.391002
Thioredoxin domain-containing protein 9 **	Q9CQ79	TXND9	100	0.391002
Ig heavy chain V region 36-65 **	P01747	HVM03	100	0.391002
Cullin-associated NEDD8-dissociated protein 1 **	Q6ZQ38	CAND1	100	0.391002
Nuclear factor of activated T-cells, cytoplasmic 1 **	O88942	NFAC1	100	0.391002
GTP-binding protein SAR1a **	P36536	SAR1A	100	0.391002
28S ribosomal protein S9, mitochondrial **	Q9D7N3	RT09	100	0.391002
Chloride intracellular channel protein 1 **	Q9Z1Q5	CLIC1	100	0.391002
Apolipoprotein C-III **	P33622	APOC3	100	0.391002
Single-strand selective monofunctional uracil DNA glycosylase **	Q6P5C5	SMUG1	100	0.391002
Vasopressin V2 receptor **	O88721	V2R	100	0.391002
Unconventional myosin-Ie **	E9Q634	MYO1E	100	0.391002
Acid sphingomyelinase-like phosphodiesterase 3a **	P70158	ASM3A	100	0.391002
Ig heavy chain Mem5 (Fragment) **	P84751	HVM63	100	0.391002
A-kinase anchor protein 2 **	O54931	AKAP2	100	0.391002
Sodium/calcium exchanger 3 **	S4R2P9	NAC3	100	0.391002
Vacuolar protein sorting-associated protein 28 homolog **	Q9D1C8	VPS28	100	0.391002
Rho-associated protein kinase 1 **	P70335	ROCK1	100	0.391002
Transmembrane glycoprotein NMB **	Q99P91	GPNMB	100	0.391002
High mobility group protein HMG-I/HMG-Y **	P17095	HMGA1	100	0.391002
Leucine-rich repeat-containing protein 58 **	Q3UGP9	LRC58	100	0.391002
Transcriptional-regulating factor 1 **	Q8BXJ2	TREF1	100	0.391002
SHC SH2 domain-binding protein 1 **	Q9Z179	SHCBP	100	0.391002
tRNA:m(4)X modification enzyme TRM13 homolog **	Q8BYH3	TRM13	100	0.391002
Nuclear receptor coactivator 1 **	P70365	NCOA1	100	0.391002
Protein DPCD **	Q8BPA8	DPCD	100	0.391002
Tenascin **	Q80YX1	TENA	100	0.391002
Ig heavy chain V region 186-1 **	P01753	HVM09	100	0.391002
Alpha-globin transcription factor CP2 **	Q9ERA0	TFCP2	100	0.391002
[truncated: 1,428 more rows]
[truncated: 5,000 more columns]

## Sheet: Table S2
Table S2 List of DEPs (155) in the gastrocnemius muscle of ET group compared to SED after proteomic analysis. The fold change represented in green and red bold fonts show downregulated and upregulated DEPs respectively.
Protein Name	Protein-ID	Gene-ID	Fold change	T-test
Apoptosis inhibitor 5 **	O35841	API5	-100	0.000696795
Protein YIF1B **	Q9CX30	YIF1B	-12.539	0.0177252
XK-related protein 5 **	Q5GH66	XKR5	-12.539	0.0177252
Glycine amidinotransferase, mitochondrial **	Q9D964	GATM	-12.539	0.0177252
Protein mono-ADP-ribosyltransferase PARP9 **	Q8CAS9	PARP9	-8.001	0.0329408
Collagen alpha-2(IV) chain **	P08122	CO4A2	-3.348	0.0229418
Coiled-coil domain-containing protein 50 **	Q810U5	CCD50	-3.247	0.0384586
Tripartite motif-containing protein 43C	P86449	TR43C	-3.006	0.0362644
Tripartite motif-containing protein 43A	Q3TL54	TR43A	-3.006	0.0362644
Tripartite motif-containing protein 43B	P86448	TR43B	-3.006	0.0362644
Transcription elongation factor A protein-like 5 **	Q8CCT4	TCAL5	-2.875	0.0307303
Transcription elongation factor A protein-like 3 **	Q8R0A5	TCAL3	-2.875	0.0307303
14-3-3 protein beta/alpha	Q9CQV8	1433B	-2.178	0.00550922
5'-3' exoribonuclease 1	P97789	XRN1	-2.163	0.00605863
Histone H2A.Z **	P0C0S6	H2AZ	-2.115	0.0360968
Histone H2A.V **	Q3THW5	H2AV	-2.115	0.0360968
Alpha-1-acid glycoprotein 3	Q63805	A1AG3	-1.867	0.0394867
Collagen alpha-1(I) chain	P11087	CO1A1	-1.773	0.00263349
Periaxin	O55103	PRAX	-1.715	0.00576608
Pigment epithelium-derived factor	P97298	PEDF	-1.684	0.0438079
Endoglin	Q63961	EGLN	-1.621	0.0224603
Transgelin	P37804	TAGL	-1.583	0.0304309
Damage-control phosphatase ARMT1	A6H630	ARMT1	-1.5	0.039992
Tax1-binding protein 3	Q9DBG9	TX1B3	-1.464	0.014716
Nucleolar RNA helicase 2	Q9JIK5	DDX21	-1.44	0.000419288
Tigger transposable element derived 5	Q499M4	TIGD5	-1.424	0.00919536
Transketolase	P40142	TKT	-1.378	0.021271
EMILIN-2	Q8K482	EMIL2	-1.375	0.00472078
Proteasome subunit beta type-2	Q9R1P3	PSB2	-1.367	0.0417164
Laminin subunit alpha-4	P97927	LAMA4	-1.36	0.0365631
Leucine-rich repeat-containing protein 47	Q505F5	LRC47	-1.359	0.0487234
Calpain-3	Q64691	CAN3	-1.326	0.00885624
Alpha-2-HS-glycoprotein	P29699	FETUA	-1.313	0.0066255
Aldehyde dehydrogenase, cytosolic 1	O35945	AL1A7	-1.257	0.0195438
Glutathione S-transferase Mu 1	P10649	GSTM1	-1.243	0.00126063
Oligoribonuclease, mitochondrial	Q9D8S4	ORN	-1.242	0.00652514
Endothelial differentiation-related factor 1	Q9JMG1	EDF1	-1.233	0.037257
Isoamyl acetate-hydrolyzing esterase 1 homolog	Q9DB29	IAH1	-1.229	0.00322212
Lactotransferrin	P08071	TRFL	-1.214	0.0194942
Dihydropyrimidinase-related protein 2	O08553	DPYL2	-1.21	0.0196312
Nesprin-1	Q6ZWR6	SYNE1	-1.208	0.0425283
WW domain-binding protein 2	P97765	WBP2	-1.192	0.0152681
Semaphorin-4A	Q62178	SEM4A	-1.186	0.0398476
TSC22 domain family protein 1	P62500	T22D1	-1.185	0.0364572
Tubulin-folding cofactor B	Q9D1E6	TBCB	-1.17	0.024568
Glyoxylate reductase/hydroxypyruvate reductase	Q91Z53	GRHPR	-1.167	0.0192011
Alpha-ketoglutarate-dependent dioxygenase alkB homolog 3	Q8K1E6	ALKB3	-1.165	0.0478073
Bisphosphoglycerate mutase	P15327	PMGE	-1.164	0.0306023
Small ubiquitin-related modifier 3	Q9Z172	SUMO3	-1.144	0.0195012
Small ubiquitin-related modifier 2	P61957	SUMO2	-1.144	0.0195012
Acylamino-acid-releasing enzyme	Q8R146	APEH	-1.111	0.0488144
Peroxiredoxin-1	P35700	PRDX1	-1.099	0.0311383
Methylthioribulose-1-phosphate dehydratase	Q9WVQ5	MTNB	1.118	0.0403883
Phosphoglycerate kinase 1	P09411	PGK1	1.139	0.0262432
Adenylosuccinate lyase	P54822	PUR8	1.157	0.011236
Tryptophan--tRNA ligase, cytoplasmic	P32921	SYWC	1.173	0.0461736
2, 4-dienoyl-CoA reductase [(3E)-enoyl-CoA-producing], mitochondrial	Q9CQ62	DECR	1.18	0.0225682
cAMP-dependent protein kinase catalytic subunit alpha	P05132	KAPCA	1.192	0.0281071
S-adenosylmethionine decarboxylase proenzyme 2	D3Z6H8	DCAM2	1.2	0.0374829
S-adenosylmethionine decarboxylase proenzyme 1	P0DMN7	DCAM1	1.2	0.0374829
3-hydroxyisobutyryl-CoA hydrolase, mitochondrial	Q8QZS1	HIBCH	1.21	0.037284
Nuclear protein localization protein 4 homolog	P60670	NPL4	1.211	0.0407525
39S ribosomal protein L47, mitochondrial	Q8K2Y7	RM47	1.216	0.03803
T-complex protein 1 subunit delta	P80315	TCPD	1.217	0.0203497
Thioredoxin	P10639	THIO	1.221	0.0191673
BAG family molecular chaperone regulator 3	Q9JLV1	BAG3	1.227	0.0274441
Enoyl-CoA delta isomerase 3, peroxisomal	Q78JN3	ECI3	1.23	0.0471302
Presequence protease, mitochondrial	Q8K411	PREP	1.239	0.0425098
[Pyruvate dehydrogenase [acetyl-transferring]]-phosphatase 1, mitochondrial	Q3UV70	PDP1	1.242	0.0474313
Beta-1, 3-galactosyltransferase 1	O54904	B3GT1	1.254	0.0384861
Isocitrate dehydrogenase [NADP] cytoplasmic	O88844	IDHC	1.256	0.0235177
Collagen alpha-1(XVIII) chain	P39061	COIA1	1.256	0.0455672
Enoyl-CoA delta isomerase 2	Q9WUR2	ECI2	1.258	0.0196433
Coatomer subunit alpha	Q8CIE6	COPA	1.266	0.00109693
Propionyl-CoA carboxylase beta chain, mitochondrial	Q99MN9	PCCB	1.269	0.00614452
Acylpyruvase FAHD1, mitochondrial	Q8R0F8	FAHD1	1.27	0.0235112
Glia maturation factor beta	Q9CQI3	GMFB	1.278	0.0454515
Antithrombin-III	P32261	ANT3	1.279	0.0195356
Glycerol-3-phosphate dehydrogenase [NAD(+)], cytoplasmic	P13707	GPDA	1.279	0.0203892
Hydroxymethylglutaryl-CoA lyase, mitochondrial	P38060	HMGCL	1.282	0.0444977
PGC-1 and ERR-induced regulator in muscle protein 1	Q149B8	PERM1	1.284	0.00654401
28S ribosomal protein S23, mitochondrial	Q8VE22	RT23	1.298	0.0143702
Proteasome activator complex subunit 1	P97371	PSME1	1.299	0.0243192
Calpastatin	P51125	ICAL	1.3	0.0287931
Phosphorylase b kinase gamma catalytic chain, skeletal muscle/heart isoform	P07934	PHKG1	1.305	0.0258103
Glutaredoxin-related protein 5, mitochondrial	Q80Y14	GLRX5	1.307	0.0395865
Mitochondrial antiviral-signaling protein	Q8VCF0	MAVS	1.312	0.0465203
1, 4-alpha-glucan-branching enzyme	Q9D6Y9	GLGB	1.316	0.00396102
Tumor protein D52	Q62393	TPD52	1.318	0.031442
Pyruvate dehydrogenase E1 component subunit alpha, somatic form, mitochondrial	P35486	ODPA	1.321	0.0485683
Elongation factor G, mitochondrial	Q8K0D5	EFGM	1.323	0.0462018
ADP-ribosylation factor 1	P84078	ARF1	1.327	0.00260776
ADP-ribosylation factor 3	P61205	ARF3	1.327	0.00260776
Carboxylesterase 1C	P23953	EST1C	1.339	0.0298877
Musculoskeletal embryonic nuclear protein 1	Q99JI1	MSTN1	1.356	0.0294518
Dihydrolipoyllysine-residue acetyltransferase component of pyruvate dehydrogenase complex, mitochondrial	Q8BMF4	ODP2	1.357	0.0429916
Tubulin beta-4B chain	P68372	TBB4B	1.38	0.0473527
EH domain-containing protein 2	Q8BH64	EHD2	1.381	0.0438925
Mitochondrial import inner membrane translocase subunit Tim8 A	Q9WVA2	TIM8A	1.382	0.0171819
Copper chaperone for superoxide dismutase	Q9WU84	CCS	1.385	0.0112928
Filamin-C	Q8VHX6	FLNC	1.387	0.039181
Pyruvate dehydrogenase E1 component subunit beta, mitochondrial	Q9D051	ODPB	1.388	0.0448321
Phosphatidylinositol 3, 4, 5-trisphosphate 5-phosphatase 2	Q6P549	SHIP2	1.391	0.0226358
Propionyl-CoA carboxylase alpha chain, mitochondrial	Q91ZA3	PCCA	1.411	0.0436536
Elongation factor Tu, mitochondrial	Q8BFR5	EFTU	1.421	0.00748532
Isocitrate dehydrogenase [NAD] subunit alpha, mitochondrial	Q9D6R2	IDH3A	1.434	0.00087465
Ubiquitin-like modifier-activating enzyme 1	Q02053	UBA1	1.437	0.000327235
Aldo-keto reductase family 1 member B7	P21300	ALD1	1.441	0.0354717
Spliceosome RNA helicase Ddx39b	Q9Z1N5	DX39B	1.445	0.0230633
39S ribosomal protein L39, mitochondrial	Q9JKF7	RM39	1.448	0.00325618
Cytoplasmic dynein 1 intermediate chain 2	O88487	DC1I2	1.454	0.00622905
Obscurin	A2AAJ9	OBSCN	1.457	0.0312619
Isocitrate dehydrogenase [NAD] subunit gamma 1, mitochondrial	P70404	IDHG1	1.484	0.000584632
Semaphorin-5A	Q62217	SEM5A	1.493	0.0103376
Perilipin-3	Q9DBG5	PLIN3	1.522	0.0158312
Actin-related protein 2/3 complex subunit 1A	Q9R0Q6	ARC1A	1.534	0.0141418
Calsequestrin-2	O09161	CASQ2	1.537	0.0481895
39S ribosomal protein L52, mitochondrial	Q9D0Y8	RM52	1.542	0.0402171
BCL2/adenovirus E1B 19 kDa protein-interacting protein 3	O55003	BNIP3	1.548	0.00833006
Bifunctional glutamate/proline--tRNA ligase	Q8CGC7	SYEP	1.56	0.0284132
Hexokinase-2	O08528	HXK2	1.59	0.0109728
Ubiquitin-like modifier-activating enzyme 1 Y	P31254	UBA1Y	1.635	0.00799053
[Pyruvate dehydrogenase (acetyl-transferring)] kinase isozyme 2, mitochondrial	Q9JK42	PDK2	1.661	0.00665928
Clathrin heavy chain 1	Q68FD5	CLH1	1.764	0.0172299
Protein tyrosine phosphatase type IVA 1 **	Q63739	TP4A1	1.771	0.0260936
Protein tyrosine phosphatase type IVA 2 **	O70274	TP4A2	1.771	0.0260936
Solute carrier family 41 member 3	Q921R8	S41A3	1.783	0.00300111
Lon protease homolog, mitochondrial	Q8CGK3	LONM	1.787	0.00924938
Ig kappa chain V-V region L7 (Fragment)	P01642	KV5A9	1.787	0.0181344
Cold shock domain-containing protein E1	Q91W50	CSDE1	1.795	0.0297842
Kelch-like protein 40	Q9D783	KLH40	1.818	0.0109872
Methylthioribose-1-phosphate isomerase	Q9CQT1	MTNA	1.828	0.0128127
Acyl carrier protein, mitochondrial	Q9CR21	ACPM	1.868	0.0351585
Plexin-C1	Q9QZC2	PLXC1	1.913	0.0125764
Adenine phosphoribosyltransferase	P08030	APT	2.034	0.0401714
Mitogen-activated protein kinase 1	P63085	MK01	2.046	0.011502
Kelch-like protein 41	A2AUC9	KLH41	2.25	0.00404174
Calsequestrin-1	O09165	CASQ1	2.702	0.0214695
Vacuolar protein sorting-associated protein 29	Q9QZ88	VPS29	2.738	0.0181223
Ras-related protein Rab-14	Q91V41	RAB14	2.84	0.00644189
Tubulin alpha-8 chain	Q9JJZ2	TBA8	2.844	0.0189886
Cdc42 effector protein 4 **	Q9JM96	BORG4	3.192	0.00583799
Unconventional myosin-XIX	Q5SV80	MYO19	3.2	0.023652
E3 ubiquitin-protein ligase UBR1	O70481	UBR1	3.626	0.0127324
Glutamyl-tRNA(Gln) amidotransferase subunit B, mitochondrial **	Q99JT1	GATB	4.361	0.0155297
Interferon-activable protein 205-B **	P0DOV1	IFI5B	4.387	0.0422648
Interferon-activable protein 204 **	P0DOV2	IFI4	4.387	0.0422648
Platelet endothelial cell adhesion molecule **	Q08481	PECA1	4.447	0.0323248
Tubulin beta-5 chain **	P99024	TBB5	4.741	0.0354626
E3 ubiquitin-protein ligase CBL-C **	Q80XL1	CBLC	5.23	0.0188772
NAD-dependent protein deacetylase sirtuin-2 **	Q8VDQ8	SIR2	5.552	0.0117903
Zinc finger CCCH-type antiviral protein 1-like **	Q8BFR1	ZCCHL	6.335	0.0280012
Neurogenic locus notch homolog protein 2	O35516	NOTC2	13.164	0.000553758
AP-1 complex subunit mu-1 **	P35585	AP1M1	15.871	0.0218449
Integral membrane protein GPR137 **	Q80ZU9	G137A	100	0.0054773

## Sheet: Table S3
Table S3 Functional enrichment analysis of upregulated DEPs in the gastrocnemius muscle of ET compared to SED mice.
Category	Term	Count	%	PValue	Genes	List Total	Pop Hits	Pop Total	Fold Enrichment	Bonferroni	Benjamini	FDR
KEGG_PATHWAY	mmu01200:Carbon metabolism	11	10.6796	1.60792e-08	Q91ZA3, Q99MN9, Q9D6R2, O88844, O08528, P09411, P35486, Q9D051, Q8BMF4, Q8QZS1, P70404	69	121	9212	12.137	3.55351e-06	3.55351e-06	3.4088e-06
KEGG_PATHWAY	mmu00020:Citrate cycle (TCA cycle)	6	5.82524	3.25791e-06	Q9D6R2, O88844, P35486, Q9D051, Q8BMF4, P70404	69	32	9212	25.0326	0.000719741	0.000359999	0.000345339
KEGG_PATHWAY	mmu01100:Metabolic pathways	27	26.2136	4.17591e-05	Q9D6Y9, O08528, Q8VDQ8, Q9CR21, P70404, Q91ZA3, Q99MN9, Q8CGC7, P09411, P0DMN7, Q8QZS1, O54904, P21300, Q99JT1, Q9D6R2, Q8R0F8, Q9CQT1, P35486, Q9D051, Q8BMF4, P54822, Q9WVQ5, P08030, O88844, Q6P549, P38060, D3Z6H8	69	1619	9212	2.2265	0.00918649	0.00307625	0.00295097
KEGG_PATHWAY	mmu05132:Salmonella infection	9	8.73786	0.000515268	P10639, Q8VHX6, P99024, P84078, P63085, O88487, Q9R0Q6, P68372, Q9JJZ2	69	253	9212	4.74927	0.107656	0.0284686	0.0273092
KEGG_PATHWAY	mmu00010:Glycolysis / Gluconeogenesis	5	4.85437	0.00146745	O08528, P09411, P35486, Q9D051, Q8BMF4	69	67	9212	9.96323	0.277143	0.0602937	0.0578383
KEGG_PATHWAY	mmu05230:Central carbon metabolism in cancer	5	4.85437	0.00163693	P63085, O88844, O08528, P35486, Q9D051	69	69	9212	9.67444	0.303759	0.0602937	0.0578383
KEGG_PATHWAY	mmu05012:Parkinson disease	8	7.76699	0.00319884	P10639, P99024, P31254, P68372, P05132, Q9CR21, Q9JJZ2, Q02053	69	264	9212	4.04567	0.50741	0.100992	0.0968792
KEGG_PATHWAY	mmu04540:Gap junction	5	4.85437	0.00366129	P99024, P63085, P68372, P05132, Q9JJZ2	69	86	9212	7.76205	0.555422	0.101143	0.0970241
KEGG_PATHWAY	mmu00270:Cysteine and methionine metabolism	4	3.8835	0.00767487	Q9CQT1, P0DMN7, D3Z6H8, Q9WVQ5	69	55	9212	9.70962	0.817807	0.167715	0.160885
KEGG_PATHWAY	mmu00785:Lipoic acid metabolism	3	2.91262	0.00846664	P35486, Q9D051, Q8BMF4	69	19	9212	21.0801	0.847272	0.167715	0.160885
KEGG_PATHWAY	mmu00280:Valine, leucine and isoleucine degradation	4	3.8835	0.00847076	Q91ZA3, Q99MN9, P38060, Q8QZS1	69	57	9212	9.36893	0.847412	0.167715	0.160885
KEGG_PATHWAY	mmu01210:2-Oxocarboxylic acid metabolism	3	2.91262	0.00936284	Q9D6R2, O88844, P70404	69	20	9212	20.0261	0.874937	0.167715	0.160885
KEGG_PATHWAY	mmu04066:HIF-1 signaling pathway	5	4.85437	0.0098656	P63085, O08528, P09411, P35486, Q9D051	69	114	9212	5.85558	0.888209	0.167715	0.160885
KEGG_PATHWAY	mmu04144:Endocytosis	7	6.79612	0.0148637	Q9QZ88, Q80XL1, P84078, Q8BH64, Q68FD5, Q9R0Q6, P61205	69	272	9212	3.43585	0.963467	0.234635	0.22508
KEGG_PATHWAY	mmu04910:Insulin signaling pathway	5	4.85437	0.0192063	P07934, P63085, Q6P549, O08528, P05132	69	139	9212	4.80242	0.986239	0.281973	0.27049
KEGG_PATHWAY	mmu01230:Biosynthesis of amino acids	4	3.8835	0.0204143	Q9D6R2, O88844, P09411, P70404	69	79	9212	6.75986	0.98952	0.281973	0.27049
KEGG_PATHWAY	mmu00640:Propanoate metabolism	3	2.91262	0.0217524	Q91ZA3, Q99MN9, Q8QZS1		31	9212	12.9201	0.992252	0.282781	0.271265
KEGG_PATHWAY	mmu04146:Peroxisome	4	3.8835	0.0254773	Q9WUR2, Q78JN3, O88844, P38060	69	86	9212	6.20964	0.996666	0.312805	0.300066
KEGG_PATHWAY	mmu04922:Glucagon signaling pathway	4	3.8835	0.0413098	P07934, P35486, Q9D051, P05132	69	104	9212	5.13489	0.999911	0.460019	0.441285
KEGG_PATHWAY	mmu00620:Pyruvate metabolism	3	2.91262	0.0416307	P35486, Q9D051, Q8BMF4	69	44	9212	9.10277	0.999917	0.460019	0.441285
KEGG_PATHWAY	mmu05020:Prion disease	6	5.82524	0.0474339	P99024, P63085, P68372, P05132, Q9CR21, Q9JJZ2	69	268	9212	2.98897	0.999978	0.499186	0.478857
KEGG_PATHWAY	mmu04814:Motor proteins	5	4.85437	0.0564751	P99024, Q5SV80, O88487, P68372, Q9JJZ2		196	9212	3.4058	0.999997	0.555497	0.532875
KEGG_PATHWAY	mmu05022:Pathways of neurodegeneration - multiple diseases	8	7.76699	0.057812	P99024, P63085, Q9WU84, P31254, P68372, Q9CR21, Q9JJZ2, Q02053	69	471	9212	2.26764	0.999998	0.555497	0.532875
KEGG_PATHWAY	mmu00970:Aminoacyl-tRNA biosynthesis	3	2.91262	0.0852104	P32921, Q99JT1, Q8CGC7	69	66	9212	6.06851	1	0.784646	0.752692
GOTERM_BP_DIRECT	GO:0006099~tricarboxylic acid cycle	6	5.82524	8.07141e-07	Q9D6R2, O88844, P35486, Q9D051, Q8BMF4, P70404	102	35	20240	34.0168	0.000625339	0.000625535	0.000620692
GOTERM_BP_DIRECT	GO:0005975~carbohydrate metabolic process	9	8.73786	1.23325e-05	Q9D6Y9, P07934, P13707, Q9JK42, O08528, P09411, P35486, Q9D051, Q8BMF4	102	215	20240	8.30643	0.00951224	0.00477886	0.00474186
GOTERM_BP_DIRECT	GO:0006006~glucose metabolic process	6	5.82524	6.32648e-05	Q9JK42, Q6P549, O08528, P35486, Q9D051, Q8BMF4	102	84	20240	14.1737	0.0478491	0.0163434	0.0162169
GOTERM_BP_DIRECT	GO:0006412~translation	9	8.73786	0.000136149	P32921, Q99JT1, Q8CGC7, Q8BFR5, Q8VE22, Q9JKF7, Q9D0Y8, Q8K2Y7, Q8K0D5	102	302	20240	5.91352	0.100146	0.0263789	0.0261747
GOTERM_BP_DIRECT	GO:0006102~isocitrate metabolic process	3	2.91262	0.000509393	Q9D6R2, O88844, P70404	102	7	20240	85.042	0.326239	0.078956	0.0783447
GOTERM_BP_DIRECT	GO:0061732~mitochondrial acetyl-CoA biosynthetic process from pyruvate	3	2.91262	0.00067698	P35486, Q9D051, Q8BMF4	102	8	20240	74.4118	0.408348	0.0874433	0.0867663
GOTERM_BP_DIRECT	GO:0006086~acetyl-CoA biosynthetic process from pyruvate	3	2.91262	0.000867571	P35486, Q9D051, Q8BMF4	102	9	20240	66.1438	0.48965	0.0960525	0.0953089
GOTERM_BP_DIRECT	GO:0045214~sarcomere organization	4	3.8835	0.00128762	A2AUC9, Q8VHX6, O09165, O09161	102	43	20240	18.4587	0.631585	0.113096	0.11222
GOTERM_BP_DIRECT	GO:0032543~mitochondrial translation	5	4.85437	0.00131337	Q99JT1, Q8VE22, Q9JKF7, Q9D0Y8, Q8K2Y7	102	95	20240	10.4438	0.638874	0.113096	0.11222
GOTERM_BP_DIRECT	GO:0006734~NADH metabolic process	3	2.91262	0.00319328	Q9D6R2, P13707, P70404	102	17	20240	35.0173	0.916152	0.206789	0.205189
GOTERM_BP_DIRECT	GO:0006103~2-oxoglutarate metabolic process	3	2.91262	0.00319328	Q9D6R2, O88844, P70404	102	17	20240	35.0173	0.916152	0.206789	0.205189
GOTERM_BP_DIRECT	GO:0006635~fatty acid beta-oxidation	4	3.8835	0.0032019	Q9WUR2, Q78JN3, Q9CQ62, Q9JJZ2	102	59	20240	13.453	0.916712	0.206789	0.205189
GOTERM_BP_DIRECT	GO:0006886~intracellular protein transport	7	6.79612	0.00427058	Q9QZ88, Q8CIE6, P84078, Q68FD5, Q91V41, P35585, P61205	102	305	20240	4.55416	0.963731	0.254592	0.252621
GOTERM_BP_DIRECT	GO:2000378~negative regulation of reactive oxygen species metabolic process	3	2.91262	0.00916921	O55003, O08528, Q8VDQ8	102	29	20240	20.5274	0.999206	0.507581	0.503651
GOTERM_BP_DIRECT	GO:0006557~S-adenosylmethioninamine biosynthetic process	2	1.94175	0.0148965	P0DMN7, D3Z6H8	102	3	20240	132.288	0.999991	0.72155	0.715963
GOTERM_BP_DIRECT	GO:0019284~L-methionine salvage from S-adenosylmethionine	2	1.94175	0.0148965	Q9CQT1, Q9WVQ5	102	3	20240	132.288	0.999991	0.72155	0.715963
GOTERM_BP_DIRECT	GO:0007017~microtubule-based process	3	2.91262	0.0162034	P99024, P68372, Q9JJZ2	102	39	20240	15.264	0.999997	0.738685	0.732966
GOTERM_BP_DIRECT	GO:0070125~mitochondrial translational elongation	2	1.94175	0.019813	Q8BFR5, Q8K0D5	102	4	20240	99.2157	1	0.808163	0.801906
GOTERM_BP_DIRECT	GO:0006597~spermine biosynthetic process	2	1.94175	0.019813	P0DMN7, D3Z6H8	102	4	20240	99.2157	1	0.808163	0.801906
GOTERM_BP_DIRECT	GO:0008295~spermidine biosynthetic process	2	1.94175	0.0247052	P0DMN7, D3Z6H8	102	5	20240	79.3725	1	0.911741	0.904682
GOTERM_BP_DIRECT	GO:0019509~L-methionine salvage from methylthioadenosine	2	1.94175	0.0247052	Q9CQT1, Q9WVQ5	102	5	20240	79.3725	1	0.911741	0.904682
GOTERM_BP_DIRECT	GO:0002218~activation of innate immune response	3	2.91262	0.0268256	Q8VCF0, P0DOV1, P0DOV2	102	51	20240	11.6724	1	0.944992	0.937676
GOTERM_BP_DIRECT	GO:0042307~positive regulation of protein import into nucleus	3	2.91262	0.0318863	P63085, Q9JLV1, Q8VCF0	102	56	20240	10.6303	1	1	0.99354
GOTERM_BP_DIRECT	GO:0000278~mitotic cell cycle	4	3.8835	0.033032	P99024, Q68FD5, P68372, Q9JJZ2	102	140	20240	5.66947	1	1	0.99354
GOTERM_BP_DIRECT	GO:0032456~endocytic recycling	3	2.91262	0.0372901	Q9QZ88, Q8BH64, Q91V41	102	61	20240	9.75892	1	1	0.99354
GOTERM_BP_DIRECT	GO:0044209~AMP salvage	2	1.94175	0.0392373	P08030, P54822	102	8	20240	49.6078	1	1	0.99354
GOTERM_BP_DIRECT	GO:0006595~polyamine metabolic process	2	1.94175	0.0440335	P0DMN7, D3Z6H8	102	9	20240	44.0959	1	1	0.99354
GOTERM_BP_DIRECT	GO:0035458~cellular response to interferon-beta	3	2.91262	0.0478189	Q8VCF0, P0DOV1, P0DOV2	102	70	20240	8.5042	1	1	0.99354
GOTERM_BP_DIRECT	GO:0046500~S-adenosylmethionine metabolic process	2	1.94175	0.048806	P0DMN7, D3Z6H8	102	10	20240	39.6863	1	1	0.99354
GOTERM_BP_DIRECT	GO:0016192~vesicle-mediated transport	5	4.85437	0.0506113	Q8CIE6, P84078, Q68FD5, P35585, P61205	102	278	20240	3.56891	1	1	0.99354
GOTERM_BP_DIRECT	GO:0006511~ubiquitin-dependent protein catabolic process	5	4.85437	0.0533786	Q80XL1, P60670, O70481, P31254, Q02053	102	283	20240	3.50585	1	1	0.99354
GOTERM_BP_DIRECT	GO:0006596~polyamine biosynthetic process	2	1.94175	0.0582804	P0DMN7, D3Z6H8	102	12	20240	33.0719	1	1	0.99354
GOTERM_BP_DIRECT	GO:0009086~methionine biosynthetic process	2	1.94175	0.0582804	Q9CQT1, Q9WVQ5	102	12	20240	33.0719	1	1	0.99354
GOTERM_BP_DIRECT	GO:0032446~protein modification by small protein conjugation	2	1.94175	0.0582804	P31254, Q02053	102	12	20240	33.0719	1	1	0.99354
GOTERM_BP_DIRECT	GO:0044571~[2Fe-2S] cluster assembly	2	1.94175	0.0629825	Q80Y14, Q9CR21	102	13	20240	30.5279	1	1	0.99354
GOTERM_BP_DIRECT	GO:0009062~fatty acid catabolic process	2	1.94175	0.0629825	Q9WUR2, Q78JN3	102	13	20240	30.5279	1	1	0.99354
GOTERM_BP_DIRECT	GO:0016567~protein ubiquitination	6	5.82524	0.0704623	Q80XL1, A2AUC9, O70481, P31254, Q9D783, Q02053	102	442	20240	2.69364	1	1	0.99354
GOTERM_BP_DIRECT	GO:0006090~pyruvate metabolic process	2	1.94175	0.072317	Q8R0F8, Q8BMF4	102	15	20240	26.4575	1	1	0.99354
GOTERM_BP_DIRECT	GO:0051258~protein polymerization	2	1.94175	0.0769497	O09165, O09161	102	16	20240	24.8039	1	1	0.99354
GOTERM_BP_DIRECT	GO:0051279~regulation of release of sequestered calcium ion into cytosol	2	1.94175	0.0815594	O09165, O09161	102	17	20240	23.3449	1	1	0.99354
GOTERM_BP_DIRECT	GO:0001666~response to hypoxia	4	3.8835	0.0850506	O55003, O08528, P54822, Q8CGK3	102	207	20240	3.83442	1	1	0.99354
GOTERM_BP_DIRECT	GO:0001886~endothelial cell morphogenesis	2	1.94175	0.0861464	Q08481, P39061	102	18	20240	22.0479	1	1	0.99354
GOTERM_BP_DIRECT	GO:0010880~regulation of release of sequestered calcium ion into cytosol by sarcoplasmic reticulum	2	1.94175	0.0861464	O09165, O09161	102	18	20240	22.0479	1	1	0.99354
GOTERM_BP_DIRECT	GO:0016310~phosphorylation	7	6.79612	0.0931682	P07934, P63085, Q9JK42, O08528, P09411, A2AAJ9, P05132	102	626	20240	2.21888	1	1	0.99354
GOTERM_BP_DIRECT	GO:0046827~positive regulation of protein export from nucleus	2	1.94175	0.0952525	Q9JLV1, P05132	102	20	20240	19.8431	1	1	0.99354
GOTERM_BP_DIRECT	GO:0061136~regulation of proteasomal protein catabolic process	2	1.94175	0.0952525	P05132, P97371	102	20	20240	19.8431	1	1	0.99354
GOTERM_BP_DIRECT	GO:0005978~glycogen biosynthetic process	2	1.94175	0.0997717	Q9D6Y9, P07934	102	21	20240	18.8982	1	1	0.99354
GOTERM_CC_DIRECT	GO:0005739~mitochondrion	43	41.7476	2.19098e-18	Q8K411, P10639, Q8BFR5, P13707, Q9WUR2, Q8VE22, Q9JKF7, Q9D0Y8, Q68FD5, Q9CQ62, O08528, Q8VDQ8, Q9CR21, Q8K0D5, P70404, Q91ZA3, Q99MN9, Q3UV70, P63085, O09165, Q5SV80, P05132, Q8QZS1, Q921R8, Q8CGK3, P21300, Q99JT1, Q9D6R2, Q8R0F8, Q78JN3, P35486, Q9D051, Q8VCF0, Q8BMF4, P54822, Q02053, O55003, Q80Y14, O88844, Q9JK42, P38060, Q8K2Y7, Q9WVA2	102	1924	21208	4.6469	4.99543e-16	4.99543e-16	4.7106e-16
GOTERM_CC_DIRECT	GO:0005829~cytosol	45	43.6893	1.914e-07	P32921, Q9D6Y9, P10639, P13707, P99024, Q8BFR1, Q68FD5, Q9CQ62, O08528, Q8VDQ8, P51125, P0DOV1, P0DOV2, A2AUC9, Q8CGC7, P63085, Q5SV80, P60670, P09411, Q91W50, P0DMN7, Q9JLV1, P05132, Q8CGK3, P21300, P80315, Q8VHX6, Q8R0F8, Q8BH64, Q9CQT1, O70481, A2AAJ9, P35585, P54822, Q9DBG5, Q02053, Q9QZ88, P84078, P08030, O88844, Q91V41, Q6P549, Q9JK42, D3Z6H8, O35516	102	4404	21208	2.12454	4.36383e-05	2.12814e-05	2.00679e-05
GOTERM_CC_DIRECT	GO:0005759~mitochondrial matrix	11	10.6796	2.80018e-07	Q8K411, Q91ZA3, Q99MN9, Q3UV70, Q8R0F8, O09165, Q80Y14, P38060, Q8BMF4, P70404, Q8CGK3	102	246	21208	9.29731	6.3842e-05	2.12814e-05	2.00679e-05
GOTERM_CC_DIRECT	GO:1902494~catalytic complex	5	4.85437	4.78482e-06	Q91ZA3, Q99MN9, Q9CQ62, P35486, Q9D051	102	24	21208	43.317	0.00109035	0.000219257	0.000206756
GOTERM_CC_DIRECT	GO:0005967~mitochondrial pyruvate dehydrogenase complex	4	3.8835	5.76992e-06	Q9JK42, P35486, Q9D051, Q8BMF4	102	8	21208	103.961	0.00131468	0.000219257	0.000206756
GOTERM_CC_DIRECT	GO:0045254~pyruvate dehydrogenase complex	4	3.8835	5.76992e-06	Q9JK42, P35486, Q9D051, Q8BMF4	102	8	21208	103.961	0.00131468	0.000219257	0.000206756
GOTERM_CC_DIRECT	GO:0005737~cytoplasm	58	56.3107	1.35752e-05	P10639, Q9D6Y9, P13707, Q08481, Q9Z1N5, Q63739, P31254, P0DOV1, P0DOV2, Q8CIE6, P63085, O09165, O09161, P09411, Q91W50, P05132, Q9JLV1, Q9JJZ2, Q8R0F8, Q9CQT1, O70481, A2AAJ9, Q9R0Q6, Q9WVQ5, Q02053, Q9DBG5, O88844, P23953, O88487, O35516, P32921, P99024, Q68FD5, O08528, Q8VDQ8, O70274, Q9D783, P51125, A2AUC9, Q8CGC7, Q5SV80, P60670, Q9JM96, P61205, P21300, P97371, P80315, Q8VHX6, Q9WU84, Q8BH64,…	102	7529	21208	1.60173	0.00309038	0.000442163	0.000416952
GOTERM_CC_DIRECT	GO:0043209~myelin sheath	7	6.79612	0.00032526	Q9D6R2, Q8BFR5, Q68FD5, Q8VDQ8, P68372, P35486, Q8BMF4	102	193	21208	7.5412	0.0714875	0.00926992	0.00874137
GOTERM_CC_DIRECT	GO:0005777~peroxisome	6	5.82524	0.000612403	Q9WUR2, Q78JN3, O88844, P38060, Q8VCF0, Q9JJZ2	102	143	21208	8.72398	0.130355	0.0155142	0.0146296
GOTERM_CC_DIRECT	GO:0005743~mitochondrial inner membrane	10	9.70874	0.00102034	Q8BFR5, Q8VE22, Q9JKF7, Q8R0F8, Q9D0Y8, P38060, Q91W50, Q8K2Y7, Q9WVA2, Q921R8	102	534	21208	3.89366	0.207653	0.0232638	0.0219373
GOTERM_CC_DIRECT	GO:0005762~mitochondrial large ribosomal subunit	4	3.8835	0.00294662	Q9JKF7, Q9D0Y8, Q8K2Y7, Q9CR21	102	60	21208	13.8614	0.489733	0.0610753	0.057593
GOTERM_CC_DIRECT	GO:0072686~mitotic spindle	5	4.85437	0.00464498	P99024, P63085, Q68FD5, Q8VDQ8, P68372	102	141	21208	7.37311	0.654071	0.081771	0.0771086
GOTERM_CC_DIRECT	GO:0016529~sarcoplasmic reticulum	4	3.8835	0.00492849	A2AUC9, O09165, O09161, O08528	102	72	21208	11.5512	0.675825	0.081771	0.0771086
GOTERM_CC_DIRECT	GO:0032991~macromolecular complex	12	11.6505	0.00508053	P32921, Q08481, Q9Z1N5, P99024, P84078, P63085, Q68FD5, P38060, P05132, P0DOV1, P54822, P0DOV2	102	939	21208	2.65714	0.686925	0.081771	0.0771086
GOTERM_CC_DIRECT	GO:0030018~Z disc	5	4.85437	0.00537967	Q8VHX6, O09165, O09161, A2AAJ9, Q9JLV1	102	147	21208	7.07216	0.707671	0.081771	0.0771086
GOTERM_CC_DIRECT	GO:0005856~cytoskeleton	15	14.5631	0.0075966	P80315, Q8VHX6, P99024, Q63739, Q68FD5, Q8VDQ8, Q9R0Q6, P68372, A2AUC9, P63085, Q5SV80, Q9JM96, Q6P549, O88487, Q9JJZ2	102	1426	21208	2.18711	0.82424	0.108252	0.102079
GOTERM_CC_DIRECT	GO:0045171~intercellular bridge	4	3.8835	0.0134919	Q8VHX6, P99024, Q8BH64, P68372	102	104	21208	7.99698	0.954819	0.162106	0.152863
GOTERM_CC_DIRECT	GO:0042175~nuclear outer membrane-endoplasmic reticulum membrane network	2	1.94175	0.0142198	P60670, Q91V41	102	3	21208	138.614	0.961818	0.162106	0.152863
GOTERM_CC_DIRECT	GO:0045298~tubulin complex	2	1.94175	0.0142198	P99024, P68372	102	3	21208	138.614	0.961818	0.162106	0.152863
GOTERM_CC_DIRECT	GO:0005962~mitochondrial isocitrate dehydrogenase complex (NAD+)	2	1.94175	0.0142198	Q9D6R2, P70404	102	3	21208	138.614	0.961818	0.162106	0.152863
GOTERM_CC_DIRECT	GO:0015630~microtubule cytoskeleton	5	4.85437	0.0229796	P99024, Q9JM96, Q8BH64, P68372, Q9JJZ2	102	226	21208	4.60003	0.995011	0.226865	0.21393
GOTERM_CC_DIRECT	GO:1902493~acetyltransferase complex	2	1.94175	0.0235882	Q9D051, Q8BMF4	102	5	21208	83.1686	0.995672	0.226865	0.21393
GOTERM_CC_DIRECT	GO:0045240~dihydrolipoyl dehydrogenase complex	2	1.94175	0.0235882	Q9D051, Q8BMF4	102	5	21208	83.1686	0.995672	0.226865	0.21393
GOTERM_CC_DIRECT	GO:0005769~early endosome	6	5.82524	0.0238805	P63085, Q63739, Q8BH64, Q91V41, P35585, O70274	102	342	21208	3.64775	0.995957	0.226865	0.21393
GOTERM_CC_DIRECT	GO:0042383~sarcolemma	4	3.8835	0.0293544	Q8VHX6, O09165, Q68FD5, A2AAJ9	102	140	21208	5.94062	0.998878	0.267712	0.252448
GOTERM_CC_DIRECT	GO:0005874~microtubule	6	5.82524	0.0310689	P80315, P99024, Q8VDQ8, O88487, P68372, Q9JJZ2	102	367	21208	3.39926	0.99925	0.27245	0.256916
GOTERM_CC_DIRECT	GO:0033018~sarcoplasmic reticulum lumen	2	1.94175	0.0328685	O09165, O09161	102	7	21208	59.4062	0.999509	0.277557	0.261731
GOTERM_CC_DIRECT	GO:0043231~intracellular membrane-bounded organelle	12	11.6505	0.0378556	Q9QZ88, Q9WUR2, O09165, Q78JN3, Q8BH64, Q91V41, O08528, P35486, P35585, Q8BMF4, P0DOV1, P0DOV2	102	1263	21208	1.9755	0.999849	0.308253	0.290677
GOTERM_CC_DIRECT	GO:0012505~endomembrane system	4	3.8835	0.0410769	P84078, Q9JM96, Q68FD5, Q91V41	102	160	21208	5.19804	0.99993	0.32295	0.304536
GOTERM_CC_DIRECT	GO:1990229~iron-sulfur cluster assembly complex	2	1.94175	0.0511679	Q80Y14, Q9CR21	102	11	21208	37.8039	0.999994	0.388876	0.366703
GOTERM_CC_DIRECT	GO:0005840~ribosome	4	3.8835	0.0679949	Q8VE22, Q9JKF7, Q9D0Y8, Q8K2Y7	102	197	21208	4.22176	1	0.4811	0.453669
GOTERM_CC_DIRECT	GO:0031143~pseudopodium	2	1.94175	0.0691244	A2AUC9, P63085	102	15	21208	27.7229	1	0.4811	0.453669
GOTERM_CC_DIRECT	GO:0005741~mitochondrial outer membrane	4	3.8835	0.0696329	Q5SV80, O55003, O08528, Q8VCF0	102	199	21208	4.17933	1	0.4811	0.453669
GOTERM_CC_DIRECT	GO:0030137~COPI-coated vesicle	2	1.94175	0.0867444	Q8CIE6, P84078	102	19	21208	21.8865	1	0.581698	0.548531
GOTERM_MF_DIRECT	GO:0000166~nucleotide binding	29	28.1553	2.65739e-08	P32921, Q8BFR5, P99024, Q9Z1N5, Q9JKF7, O08528, P31254, Q8K0D5, P70404, Q91ZA3, Q99MN9, Q8CGC7, P63085, Q5SV80, P09411, P05132, Q8CGK3, Q9JJZ2, P61205, Q99JT1, P80315, P07934, Q8BH64, P68372, A2AAJ9, Q02053, P84078, Q91V41, Q9JK42	98	1721	18714	3.21779	7.36094e-06	7.36097e-06	7.09523e-06
GOTERM_MF_DIRECT	GO:0016874~ligase activity	8	7.76699	7.88969e-06	Q91ZA3, P32921, Q99JT1, Q99MN9, Q8CGC7, O70481, P31254, Q02053	98	139	18714	10.9905	0.00218307	0.00109272	0.00105327
GOTERM_MF_DIRECT	GO:0003824~catalytic activity	11	10.6796	2.8341e-05	Q99JT1, Q9D6Y9, Q9WUR2, Q8CGC7, Q8R0F8, Q78JN3, Q6P549, P38060, O08528, Q9D051, P54822	98	381	18714	5.51326	0.00781984	0.00261682	0.00252235
GOTERM_MF_DIRECT	GO:0042802~identical protein binding	24	23.301	0.000225051	Q8VHX6, Q9Z1N5, Q8BH64, Q9CQT1, Q62393, Q9CQ62, Q8VCF0, Q8BMF4, P54822, P0DOV1, P0DOV2, Q9WVQ5, Q8CGC7, P63085, O09165, O55003, P32261, O88844, P39061, Q9JK42, D3Z6H8, P0DMN7, Q9WVA2, Q8CGK3	98	2030	18714	2.25765	0.0604425	0.0114545	0.011041
GOTERM_MF_DIRECT	GO:0051287~NAD binding	5	4.85437	0.000232208	Q9D6R2, P13707, O88844, Q8VDQ8, P70404	98	58	18714	16.462	0.0623037	0.0114545	0.011041
GOTERM_MF_DIRECT	GO:0016616~oxidoreductase activity, acting on the CH-OH group of donors, NAD or NADP as acceptor	5	4.85437	0.000248112	Q9D6R2, P13707, O88844, P70404, P21300	98	59	18714	16.183	0.0664265	0.0114545	0.011041
GOTERM_MF_DIRECT	GO:0005524~ATP binding	20	19.4175	0.000298375	P32921, Q99JT1, P80315, P07934, Q9Z1N5, Q8BH64, O08528, P31254, A2AAJ9, P70404, Q02053, Q91ZA3, Q99MN9, Q8CGC7, P63085, Q5SV80, Q9JK42, P09411, P05132, Q8CGK3	98	1536	18714	2.48645	0.0793379	0.0118071	0.0113809
GOTERM_MF_DIRECT	GO:0034604~pyruvate dehydrogenase (NAD+) activity	3	2.91262	0.000393494	P35486, Q9D051, Q8BMF4	98	6	18714	95.4796	0.103287	0.0136247	0.0131329
GOTERM_MF_DIRECT	GO:0005525~GTP binding	9	8.73786	0.000968137	Q8BFR5, P99024, P84078, Q8BH64, Q91V41, P68372, Q8K0D5, Q9JJZ2, P61205	98	391	18714	4.39548	0.235325	0.0297971	0.0287214
GOTERM_MF_DIRECT	GO:0016829~lyase activity	6	5.82524	0.00146908	Q8R0F8, P38060, P0DMN7, D3Z6H8, P54822, Q9WVQ5	98	160	18714	7.16097	0.334511	0.036723	0.0353973
GOTERM_MF_DIRECT	GO:0000287~magnesium ion binding	7	6.79612	0.00149762	Q9D6R2, Q3UV70, P84078, O88844, P38060, P05132, P70404	98	238	18714	5.61645	0.33976	0.036723	0.0353973
GOTERM_MF_DIRECT	GO:0003924~GTPase activity	8	7.76699	0.00159089	Q8BFR5, P99024, P84078, Q91V41, P68372, Q8K0D5, Q9JJZ2, P61205	98	328	18714	4.65754	0.356625	0.036723	0.0353973
GOTERM_MF_DIRECT	GO:0000062~fatty-acyl-CoA binding	3	2.91262	0.00626689	Q9WUR2, Q78JN3, P38060	98	23	18714	24.9077	0.824724	0.123995	0.119519
GOTERM_MF_DIRECT	GO:0030506~ankyrin binding	3	2.91262	0.00626689	Q8VHX6, Q68FD5, A2AAJ9	98	23	18714	24.9077	0.824724	0.123995	0.119519
GOTERM_MF_DIRECT	GO:0019810~putrescine binding	2	1.94175	0.01034	P0DMN7, D3Z6H8	98	2	18714	190.959	0.943814	0.179011	0.172548
GOTERM_MF_DIRECT	GO:0004658~propionyl-CoA carboxylase activity	2	1.94175	0.01034	Q91ZA3, Q99MN9	98	2	18714	190.959	0.943814	0.179011	0.172548
GOTERM_MF_DIRECT	GO:0042803~protein homodimerization activity	11	10.6796	0.0121513	P32921, P10639, Q8CGC7, P13707, Q08481, O55003, O88844, Q62393, O09161, Q9JK42, P23953	98	845	18714	2.48586	0.966174	0.197994	0.190846
GOTERM_MF_DIRECT	GO:0004739~pyruvate dehydrogenase (acetyl-transferring) activity	2	1.94175	0.0154702	P35486, Q9D051	98	3	18714	127.306	0.986683	0.225539	0.217397
GOTERM_MF_DIRECT	GO:0004014~adenosylmethionine decarboxylase activity	2	1.94175	0.0154702	P0DMN7, D3Z6H8	98	3	18714	127.306	0.986683	0.225539	0.217397
GOTERM_MF_DIRECT	GO:0047134~protein-disulfide reductase activity	2	1.94175	0.0205741	P10639, P09411	98	4	18714	95.4796	0.996844	0.259047	0.249695
GOTERM_MF_DIRECT	GO:0016863~intramolecular oxidoreductase activity, transposing C=C bonds	2	1.94175	0.0205741	Q9WUR2, Q78JN3	98	4	18714	95.4796	0.996844	0.259047	0.249695
GOTERM_MF_DIRECT	GO:0004449~isocitrate dehydrogenase (NAD+) activity	2	1.94175	0.0205741	Q9D6R2, P70404	98	4	18714	95.4796	0.996844	0.259047	0.249695
GOTERM_MF_DIRECT	GO:0004839~ubiquitin activating enzyme activity	2	1.94175	0.0256519	P31254, Q02053	98	5	18714	76.3837	0.999252	0.296065	0.285377
GOTERM_MF_DIRECT	GO:0004165~dodecenoyl-CoA delta-isomerase activity	2	1.94175	0.0256519	Q9WUR2, Q78JN3	98	5	18714	76.3837	0.999252	0.296065	0.285377
GOTERM_MF_DIRECT	GO:0046872~metal ion binding	27	26.2136	0.0488152	Q8K411, P99024, Q8BFR1, Q8VDQ8, P70404, Q91ZA3, Q8CGC7, Q3UV70, O09165, P60670, P39061, O09161, Q9JJZ2, Q9D6R2, Q8R0F8, Q9WU84, Q8BH64, O70481, P68372, A2AAJ9, Q9WVQ5, Q80XL1, Q9QZ88, Q80Y14, O88844, P38060, Q9WVA2	98	3646	18714	1.41412	0.999999	0.539642	0.52016
GOTERM_MF_DIRECT	GO:0008641~small protein activating enzyme activity	2	1.94175	0.0506523	P31254, Q02053	98	10	18714	38.1918	0.999999	0.539642	0.52016
GOTERM_MF_DIRECT	GO:0005200~structural constituent of cytoskeleton	3	2.91262	0.0551132	P99024, P68372, Q9JJZ2	98	73	18714	7.84764	1	0.565421	0.545009
GOTERM_MF_DIRECT	GO:0044877~macromolecular complex binding	8	7.76699	0.0679588	Q3UV70, Q9Z1N5, P99024, P60670, Q9JK42, O88487, Q9JLV1, P05132	98	692	18714	2.20762	1	0.67048	0.646275
GOTERM_MF_DIRECT	GO:0043169~cation binding	2	1.94175	0.0701947	Q9D6Y9, Q3UV70	98	14	18714	27.2799	1	0.67048	0.646275
GOTERM_MF_DIRECT	GO:0005515~protein binding	36	34.9515	0.0769219	P10639, Q08481, Q68FD5, Q8VDQ8, Q9D783, P0DOV2, Q8CGC7, Q8CIE6, P63085, Q9JM96, P39061, P09411, P0DMN7, Q9JLV1, P05132, Q921R8, P97371, P80315, Q8BH64, O70481, Q62393, A2AAJ9, Q9R0Q6, P35486, P35585, Q8VCF0, Q9DBG5, Q02053, Q9QZ88, P84078, O55003, Q91V41, Q6P549, Q9JK42, O88487, O35516	98	5418	18714	1.26883	1	0.710246	0.684605
GOTERM_MF_DIRECT	GO:0003735~structural constituent of ribosome	4	3.8835	0.0837372	Q8VE22, Q9JKF7, Q9D0Y8, Q8K2Y7	98	198	18714	3.85776	1	0.748232	0.72122
GOTERM_MF_DIRECT	GO:0035613~RNA stem-loop binding	2	1.94175	0.0940636	Q8CGC7, Q91W50	98	19	18714	20.101	1	0.814238	0.784843

## Sheet: Table S4
Table S4 Functional enrichment analysis of downregulated DEPs in the gastrocnemius muscle of ET mice compared to SED mice.
Category	Term	Count	%	PValue	Genes	List Total	Pop Hits	Pop Total	Fold Enrichment	Bonferroni	Benjamini	FDR
KEGG_PATHWAY	mmu05146:Amoebiasis	4	7.69231	0.00150422	P97927, P11087, P08122, P35700	21	107	9212	16.3988	0.0849857	0.0887487	0.0887487
KEGG_PATHWAY	mmu00260:Glycine, serine and threonine metabolism	3	5.76923	0.00332456	Q9D964, P15327, Q91Z53	21	40	9212	32.9	0.178379	0.0980745	0.0980745
KEGG_PATHWAY	mmu04512:ECM-receptor interaction	3	5.76923	0.0156633	P97927, P11087, P08122	21	89	9212	14.7865	0.606017	0.308045	0.308045
KEGG_PATHWAY	mmu05418:Fluid shear stress and atherosclerosis	3	5.76923	0.0398263	P10649, P61957, Q9Z172	21	147	9212	8.95238	0.909084	0.482802	0.482802
KEGG_PATHWAY	mmu04151:PI3K-Akt signaling pathway	4	7.69231	0.0409155	P97927, P11087, Q9CQV8, P08122	21	359	9212	4.88765	0.914973	0.482802	0.482802
KEGG_PATHWAY	mmu04510:Focal adhesion	3	5.76923	0.0708157	P97927, P11087, P08122	21	203	9212	6.48276	0.986878	0.696355	0.696355
GOTERM_BP_DIRECT	GO:0031960~response to corticosteroid	2	3.84615	0.0141469	P11087, Q63961	49	6	20240	137.687	0.995672	1	1
GOTERM_BP_DIRECT	GO:0016525~negative regulation of angiogenesis	3	5.76923	0.0230869	P97298, P08122, Q62178	49	99	20240	12.517	0.999867	1	1
GOTERM_BP_DIRECT	GO:0045087~innate immune response	6	11.5385	0.0285866	P08071, Q8CAS9, Q3TL54, P86448, P86449, Q9JIK5	49	729	20240	3.39968	0.999985	1	1
GOTERM_BP_DIRECT	GO:0001503~ossification	3	5.76923	0.0299757	P29699, P08071, P11087	49	114	20240	10.87	0.999991	1	1
GOTERM_BP_DIRECT	GO:0038063~collagen-activated tyrosine kinase receptor signaling pathway	2	3.84615	0.030404	P11087, P08122	49	13	20240	63.5479	0.999992	1	1
GOTERM_BP_DIRECT	GO:0033554~cellular response to stress	2	3.84615	0.0576648	P15327, P35700	49	25	20240	33.0449	1	1	1
GOTERM_BP_DIRECT	GO:0016925~protein sumoylation	2	3.84615	0.0710123	P61957, Q9Z172	49	31	20240	26.6491	1	1	1
GOTERM_BP_DIRECT	GO:0006953~acute-phase response	2	3.84615	0.0885213	P29699, Q63805	49	39	20240	21.1826	1	1	1
GOTERM_CC_DIRECT	GO:0005737~cytoplasm	30	57.6923	0.000222931	Q810U5, Q8CAS9, Q9D8S4, P97765, P97789, Q9R1P3, O08553, O35841, Q64691, P86448, P86449, Q8R146, Q91Z53, O35945, P10649, Q9CQV8, Q9DBG9, P37804, Q9JMG1, P35700, Q8K1E6, Q9JIK5, P08071, P11087, O55103, Q3TL54, Q6ZWR6, Q9D1E6, P62500, Q9Z172		7529	21208	1.76053	0.0196475	0.0198408	0.019172
GOTERM_CC_DIRECT	GO:0043209~myelin sheath	5	9.61538	0.000873355	P10649, O08553, P40142, O55103, P35700	48	193	21208	11.4465	0.0748159	0.0388643	0.0375542
GOTERM_CC_DIRECT	GO:0005829~cytosol	20	38.4615	0.00168253	P10649, Q810U5, Q9CQV8, Q8CAS9, P97765, P97789, Q9R1P3, Q9JMG1, P35700, Q8K1E6, Q9JIK5, O08553, P40142, Q64691, O55103, Q8R146, Q91Z53, Q9D1E6, P62500, O35945	48	4404	21208	2.00651	0.139181	0.049915	0.0482325
GOTERM_CC_DIRECT	GO:0005634~nucleus	24	46.1538	0.00699535	Q9CQV8, P61957, Q9DBG9, Q8CAS9, Q9D8S4, P97765, Q8CCT4, Q8R0A5, P97789, Q9R1P3, Q9JMG1, P35700, Q8K1E6, Q9JIK5, O35841, Q64691, P0C0S6, O55103, Q3THW5, Q499M4, Q6ZWR6, Q9D1E6, P62500, Q9Z172	48	6536	21208	1.6224	0.464618	0.155647	0.1504
GOTERM_CC_DIRECT	GO:0005581~collagen trimer	3	5.76923	0.0139355	P11087, Q8K482, P08122	48	81	21208	16.3642	0.713204	0.248052	0.239691
GOTERM_CC_DIRECT	GO:0032991~macromolecular complex	7	13.4615	0.0169291	P29699, P08071, P10649, O08553, Q9CQV8, Q8CAS9, Q64691		939	21208	3.29375	0.781198	0.251115	0.24265
GOTERM_CC_DIRECT	GO:0005604~basement membrane	3	5.76923	0.029083	P97927, P97298, P08122	48	120	21208	11.0458	0.927689	0.36977	0.357306
GOTERM_CC_DIRECT	GO:0005730~nucleolus	6	11.5385	0.0535517	Q9D8S4, Q64691, Q9JMG1, Q6ZWR6, P35700, Q9JIK5	48	928	21208	2.85668	0.992542	0.595763	0.575681
GOTERM_MF_DIRECT	GO:0044389~ubiquitin-like protein ligase binding	3	5.76923	0.00226087	P61957, Q8CAS9, Q9Z172	50	27	18714	41.5867	0.314765	0.377565	0.377565
GOTERM_MF_DIRECT	GO:0019899~enzyme binding	6	11.5385	0.00884229	P10649, Q9CQV8, A6H630, Q8CAS9, Q64691, Q6ZWR6	50	489	18714	4.59239	0.773096	0.738332	0.738332
GOTERM_MF_DIRECT	GO:0042802~identical protein binding	12	23.0769	0.0141964	P10649, O08553, P11087, Q9CQV8, Q9DB29, Q64691, Q8R146, Q6ZWR6, P35700, O35945, Q9JIK5, Q63961	50	2030	18714	2.21249	0.908168	0.790269	0.790269
GOTERM_MF_DIRECT	GO:0016787~hydrolase activity	10	19.2308	0.0228731	P08071, O08553, A6H630, Q9DB29, Q9D8S4, Q64691, P97789, Q8R146, P15327, Q9JIK5	50	1616	18714	2.31609	0.97902	0.954951	0.954951
GOTERM_MF_DIRECT	GO:0031386~protein tag	2	3.84615	0.0385778	P61957, Q9Z172	50	15	18714	49.904	0.998598	1	1
GOTERM_MF_DIRECT	GO:0005201~extracellular matrix structural constituent	3	5.76923	0.0406262	P97927, P11087, P08122	50	122	18714	9.20361	0.999018	1	1
GOTERM_MF_DIRECT	GO:0019789~SUMO transferase activity	2	3.84615	0.0535973	P61957, Q9Z172	50	21	18714	35.6457	0.999899	1	1
GOTERM_MF_DIRECT	GO:0019901~protein kinase binding	5	9.61538	0.0690799	P10649, O08553, Q3TL54, P86448, P86449	50	593	18714	3.15582	0.999994	1	1
GOTERM_MF_DIRECT	GO:0050699~WW domain binding	2	3.84615	0.0805385	Q8R0A5, Q8CCT4	50	32	18714	23.3925	0.999999	1	1

## Sheet: Table S5
Table S5 Total proteins (3662) quantified in soleus muscle of ET mice compared to SED after proteomic analysis.
Protein Name	Protein-ID	Gene-ID	Fold change	T-test
Hemicentin-2 **	A2AJ76	HMCN2	-100	0.391002
Tubulin-specific chaperone D **	Q8BYA0	TBCD	-100	0.391002
Homeobox protein Hox-A4 **	P06798	HXA4	-100	0.195517
Transcription initiation factor TFIID subunit 3 **	Q5HZG4	TAF3	-100	0.391002
Vesicle transport protein SEC20 **	Q6QD59	SEC20	-100	0.391002
HEAT repeat-containing protein 5A **	Q5PRF0	HTR5A	-100	0.391002
Zinc finger ZZ-type and EF-hand domain-containing protein 1 **	Q5SSH7	ZZEF1	-100	0.391002
TP53-binding protein 1 **	P70399	TP53B	-100	0.391002
RalBP1-associated Eps domain-containing protein 1 **	O54916	REPS1	-100	0.192827
RCC1-like G exchanging factor-like protein **	Q9CYF5	RCC1L	-100	0.391002
Desmocollin-3 **	P55850	DSC3	-100	0.391002
Coatomer subunit beta **	Q9JIF7	COPB	-100	0.391002
Rho GTPase-activating protein 31 **	A6X8Z5	RHG31	-100	0.391002
Coronin-6 **	Q920M5	CORO6	-100	0.391002
Proline and serine-rich protein 1 **	Q5PRE5	PRSR1	-100	0.391002
Peptidyl-prolyl cis-trans isomerase E **	Q9QZH3	PPIE	-100	0.391002
CCR4-NOT transcription complex subunit 1 **	Q6ZQ08	CNOT1	-100	0.391002
Nucleolar RNA helicase 2 **	Q9JIK5	DDX21	-100	0.391002
Mannosyl-oligosaccharide 1, 2-alpha-mannosidase IA **	P45700	MA1A1	-100	0.391002
Echinoderm microtubule-associated protein-like 6 **	Q5SQM0	EMAL6	-100	0.391002
Dynein regulatory complex protein 1 **	Q3USS3	DRC1	-100	0.302332
Apoptosis inhibitor 5 **	O35841	API5	-100	0.391002
Exosome complex component RRP4 **	Q8VBV3	EXOS2	-100	0.391002
Neuronal calcium sensor 1 **	Q8BNY6	NCS1	-100	0.272094
Purine-rich element-binding protein gamma **	Q8R4E6	PURG	-100	0.391002
Tyrosine-protein kinase JAK2 **	Q62120	JAK2	-100	0.391002
BRCA1-associated protein **	Q99MP8	BRAP	-100	0.391002
Transketolase-like protein 2 **	Q9D4D4	TKTL2	-100	0.391002
Protein phosphatase 1 regulatory subunit 12C **	Q3UMT1	PP12C	-100	0.391002
Stathmin-2 **	P55821	STMN2	-100	0.391002
Stathmin **	P54227	STMN1	-100	0.391002
N6-adenosine-methyltransferase subunit METTL3 **	Q8C3P7	MTA70	-100	0.391002
GTP-binding protein 4 **	Q99ME9	GTPB4	-100	0.391002
NPC intracellular cholesterol transporter 2 **	Q9Z0J0	NPC2	-100	0.222568
N(G), N(G)-dimethylarginine dimethylaminohydrolase 1 **	Q9CWS0	DDAH1	-100	0.391002
Transport and Golgi organization protein 1 homolog **	Q8BI84	TGO1	-100	0.391002
NACHT, LRR and PYD domains-containing protein 4B **	Q8C6J9	NAL4B	-100	0.199444
Calcitonin gene-related peptide 2 **	Q99MP3	CALCB	-100	0.199444
M-phase inducer phosphatase 2 **	P30306	MPIP2	-100	0.391002
Glycogen phosphorylase, liver form **	Q9ET01	PYGL	-100	0.356457
Ragulator complex protein LAMTOR4 **	Q8CF66	LTOR4	-100	0.391002
Eukaryotic peptide chain release factor GTP-binding subunit ERF3A **	Q8R050	ERF3A	-100	0.391002
Exosome complex component MTR3 **	Q8BTW3	EXOS6	-100	0.391002
Sterile alpha motif domain-containing protein 9-like **	Q69Z37	SAM9L	-100	0.391002
Beta-glucuronidase **	P12265	BGLR	-100	0.391002
Zinc finger protein 366 **	Q6NS86	ZN366	-100	0.391002
Ras-related protein Rab-34 **	Q64008	RAB34	-100	0.391002
Transcription initiation factor TFIID subunit 6 **	Q62311	TAF6	-100	0.391002
Probable ubiquitin carboxyl-terminal hydrolase FAF-X **	P70398	USP9X	-100	0.391002
Ig heavy chain V region 6.96 **	P18528	HVM57	-100	0.391002
Ig heavy chain V region 345 **	P18526	HVM55	-100	0.391002
Pikachurin **	Q4VBE4	EGFLA	-100	0.391002
Glycoprotein integral membrane protein 1 **	Q91WR6	GINM1	-100	0.391002
Hepatocyte growth factor-regulated tyrosine kinase substrate **	Q99LI8	HGS	-100	0.391002
Calumenin **	O35887	CALU	-100	0.391002
Tetratricopeptide repeat protein 38 **	A3KMP2	TTC38	-100	0.391002
Membrane-associated phosphatidylinositol transfer protein 3 **	Q3UHE1	PITM3	-100	0.20619
Nucleoporin SEH1 **	Q8R2U0	SEH1	-100	0.391002
Leucine-rich repeat and immunoglobulin-like domain-containing nogo receptor-interacting protein 3 **	Q6GQU6	LIGO3	-100	0.391002
Protein Shroom3 **	Q9QXN0	SHRM3	-100	0.391002
Calmodulin-3 **	P0DP28	CALM3	-100	0.391002
Calmodulin-like protein 3 **	Q9D6P8	CALL3	-100	0.391002
Calmodulin-2 **	P0DP27	CALM2	-100	0.391002
Calmodulin-1 **	P0DP26	CALM1	-100	0.391002
Sodium/potassium-transporting ATPase subunit beta-3 **	P97370	AT1B3	-100	0.183199
D-3-phosphoglycerate dehydrogenase **	Q61753	SERA	-100	0.205581
L-aminoadipate-semialdehyde dehydrogenase-phosphopantetheinyl transferase **	Q9CQF6	ADPPT	-100	0.391002
Serine/threonine-protein kinase Nek4 **	Q9Z1J2	NEK4	-100	0.391002
B-cell linker protein **	Q9QUN3	BLNK	-100	0.391002
CLOCK-interacting pacemaker **	Q8R0W1	CIPC	-100	0.391002
Protein VAC14 homolog **	Q80WQ2	VAC14	-100	0.391002
Extracellular matrix organizing protein FRAS1 **	Q80T14	FRAS1	-100	0.391002
Centlein **	A2AM05	CNTLN	-100	0.391002
Fibroblast growth factor 9 **	P54130	FGF9	-100	0.391002
DNA repair protein XRCC1 **	Q60596	XRCC1	-100	0.391002
Myogenesis-regulating glycosidase **	Q69ZQ1	MYORG	-100	0.391002
Regulator of G-protein signaling 3 **	Q9DC04	RGS3	-100	0.391002
Pleckstrin-2 **	Q9WV52	PLEK2	-100	0.391002
Cytosolic 5'-nucleotidase 1A **	A3KFX0	5NT1A	-100	0.226022
Pleckstrin homology domain-containing family M member 1 **	Q7TSI1	PKHM1	-100	0.391002
Calcium-binding tyrosine phosphorylation-regulated protein **	Q9D424	CABYR	-100	0.391002
Nuclear pore complex protein Nup214 **	Q80U93	NU214	-100	0.391002
Alpha-2-macroglobulin-P **	Q6GQT1	A2MG	-100	0.391002
Proteasome inhibitor PI31 subunit **	Q8BHL8	PSMF1	-100	0.391002
AF4/FMR2 family member 2 **	O55112	AFF2	-100	0.0611357
Threonine--tRNA ligase, mitochondrial **	Q3UQ84	SYTM	-100	0.292973
ZZ-type zinc finger-containing protein 3 **	Q6KAQ7	ZZZ3	-100	0.391002
Tyrosine-protein kinase TXK **	P42682	TXK	-100	0.391002
Sodium-dependent phosphate transport protein 2B **	Q9DBP0	NPT2B	-100	0.391002
Peroxynitrite isomerase THAP4 **	Q6P3Z3	THAP4	-100	0.391002
Rab11 family-interacting protein 5 **	Q8R361	RFIP5	-100	0.196172
SWI/SNF-related matrix-associated actin-dependent regulator of chromatin subfamily E member 1-related **	Q9Z104	HM20B	-100	0.391002
Zinc finger CCCH domain-containing protein 18 **	Q0P678	ZCH18	-100	0.391002
Mitochondrial 10-formyltetrahydrofolate dehydrogenase **	Q8K009	AL1L2	-100	0.391002
Ribosome biogenesis protein SLX9 homolog **	P58468	SLX9	-100	0.31292
Dynein axonemal heavy chain 2 **	P0C6F1	DYH2	-100	0.391002
2-amino-3-ketobutyrate coenzyme A ligase, mitochondrial **	O88986	KBL	-100	0.391002
Dynein axonemal heavy chain 12 **	Q3V0Q1	DYH12	-100	0.391002
Protein regulator of cytokinesis 1 **	Q99K43	PRC1	-100	0.391002
Protein timeless homolog **	Q9R1X4	TIM	-100	0.391002
Protein ELYS **	Q8CJF7	ELYS	-100	0.187286
E3 ubiquitin-protein ligase UBR4 **	A2AN08	UBR4	-100	0.187286
BCL-6 corepressor **	Q8CGN4	BCOR	-100	0.187286
Mitochondrial import inner membrane translocase subunit TIM50 **	Q9D880	TIM50	-100	0.391002
Protein disulfide-isomerase A4 **	P08003	PDIA4	-100	0.254448
Vesicle transport through interaction with t-SNAREs homolog 1A **	O89116	VTI1A	-100	0.391002
Coronin-1C **	Q9WUM4	COR1C	-100	0.181885
Synaptojanin-2 **	Q9D2G5	SYNJ2	-100	0.391002
SH3-containing GRB2-like protein 3-interacting protein 1 **	Q8VD37	SGIP1	-100	0.391002
Testis-specific Y-encoded-like protein 4 **	Q8VD63	TSYL4	-100	0.391002
Vomeromodulin **	Q80XI7	VOME	-100	0.391002
Heterogeneous nuclear ribonucleoprotein U-like protein 1 **	Q8VDM6	HNRL1	-100	0.391002
GPI-linked NAD(P)(+)--arginine ADP-ribosyltransferase 1 **	Q60935	NAR1	-100	0.182564
1-phosphatidylinositol 3-phosphate 5-kinase **	Q9Z1T6	FYV1	-100	0.391002
Histone acetyltransferase KAT6B **	Q8BRB7	KAT6B	-100	0.391002
Cytokine receptor-like factor 3 **	Q9Z2L7	CRLF3	-100	0.391002
WASP homolog-associated protein with actin, membranes and microtubules **	Q571B6	WHAMM	-100	0.391002
Toll-like receptor 4 **	Q9QUK6	TLR4	-100	0.391002
CCN family member 1 **	P18406	CCN1	-100	0.391002
Dihydropyrimidinase-related protein 4 **	O35098	DPYL4	-100	0.391002
Casein kinase I isoform alpha **	Q8BK63	KC1A	-100	0.391002
Lymphatic vessel endothelial hyaluronic acid receptor 1 **	Q8BHC0	LYVE1	-100	0.391002
Cyclin-dependent kinase 18 **	Q04899	CDK18	-100	0.391002
Protein fem-1 homolog A-B **	Q8C0T1	FM1AB	-100	0.391002
Protein fem-1 homolog A-A **	Q9Z2G1	FM1AA	-100	0.391002
Ras-related protein R-Ras **	P10833	RRAS	-100	0.391002
Aldehyde dehydrogenase family 3 member A2 **	P47740	AL3A2	-100	0.391002
AP-3 complex subunit beta-1 **	Q9Z1T1	AP3B1	-100	0.391002
Thrombospondin type-1 domain-containing protein 7A **	Q69ZU6	THS7A	-100	0.391002
Methionine synthase **	A6H5Y3	METH	-100	0.391002
General transcription factor 3C polypeptide 5 **	Q8R2T8	TF3C5	-100	0.391002
Atrial natriuretic peptide receptor 2 **	Q6VVW5	ANPRB	-100	0.391002
Secreted frizzled-related protein 1 **	Q8C4U3	SFRP1	-100	0.391002
COMM domain-containing protein 1 **	Q8K4M5	COMD1	-100	0.183356
Inositol 1, 4, 5-trisphosphate receptor type 1 **	P11881	ITPR1	-100	0.391002
Zinc finger Ran-binding domain-containing protein 2 **	Q9R020	ZRAB2	-100	0.391002
DNA polymerase beta **	Q8K409	DPOLB	-100	0.391002
Lamina-associated polypeptide 2, isoforms alpha/zeta **	Q61033	LAP2A	-100	0.391002
NLR family member X1 **	Q3TL44	NLRX1	-100	0.391002
E3 ubiquitin-protein ligase KCMF1 **	Q80UY2	KCMF1	-100	0.391002
Transmembrane emp24 domain-containing protein 10 **	Q9D1D4	TMEDA	-100	0.391002
Stereocilin **	Q8VIM6	STRC	-100	0.391002
Leucine-rich repeat-containing protein 9 **	Q8CDN9	LRRC9	-100	0.391002
Nephrocystin-3 **	Q7TNH6	NPHP3	-100	0.0693437
Carboxypeptidase M **	Q80V42	CBPM	-100	0.0693437
Hematopoietically-expressed homeobox protein Hhex **	P43120	HHEX	-100	0.0693437
Anion exchange protein 3 **	P16283	B3A3	-100	0.391002
Zinc finger protein 784 **	Q8BI69	ZN784	-100	0.391002
Decreased expression in renal and prostate cancer protein **	P0CG14	DERPC	-100	0.391002
Dimethyladenosine transferase 2, mitochondrial **	Q3TL26	TFB2M	-100	0.391002
Endoplasmic reticulum membrane sensor NFE2L1 **	Q61985	NF2L1	-100	0.391002
Regulatory solute carrier protein family 1 member 1 **	Q9ER99	RSCA1	-100	0.391002
Nucleoside diphosphate kinase 3 **	Q9WV85	NDK3	-100	0.391002
Centrosome-associated protein 350 **	E9Q309	CE350	-100	0.391002
Ubiquitin-conjugating enzyme E2 A **	Q9Z255	UBE2A	-100	0.103596
Dynein light chain 1, cytoplasmic **	P63168	DYL1	-100	0.391002
Protein PALS2 **	Q9JLB0	PALS2	-100	0.391002
MAGUK p55 subfamily member 2 **	Q9WV34	MPP2	-100	0.391002
Carcinoembryonic antigen-related cell adhesion molecule 18 **	Q9D871	CEA18	-100	0.391002
WD repeat-containing protein 43 **	Q6ZQL4	WDR43	-100	0.391002
NEDD4-binding protein 1 **	Q6A037	N4BP1	-100	0.391002
Mucin-19 **	Q6PZE0	MUC19	-100	0.391002
Uridylate-specific endoribonuclease **	Q3V188	ENDOU	-100	0.391002
Interferon-activable protein 204 **	P0DOV2	IFI4	-100	0.391002
Cytohesin-4 **	Q80YW0	CYH4	-100	0.391002
Calmodulin-4 **	Q9JM83	CALM4	-100	0.391002
Inositol-3-phosphate synthase 1 **	Q9JHU9	INO1	-100	0.391002
Metastasis-associated protein MTA2 **	Q9R190	MTA2	-100	0.391002
Centrobin **	Q8CB62	CNTRB	-100	0.19356
Synaptosomal-associated protein 23 **	O09044	SNP23	-100	0.391002
Coiled-coil domain-containing protein 50 **	Q810U5	CCD50	-100	0.391002
Glucose-fructose oxidoreductase domain-containing protein 2 **	Q9CYH5	GFOD2	-100	0.391002
BRCA1-A complex subunit RAP80 **	Q5U5Q9	UIMC1	-100	0.391002
Trafficking protein particle complex subunit 6B **	Q9D289	TPC6B	-100	0.187052
Retinol dehydrogenase 11 **	Q9QYF1	RDH11	-100	0.391002
DnaJ homolog subfamily B member 8 **	Q9QYI7	DNJB8	-100	0.391002
Ephrin-A1 **	P52793	EFNA1	-100	0.391002
SNARE-associated protein Snapin **	Q9Z266	SNAPN	-100	0.391002
Flap endonuclease 1 **	P39749	FEN1	-100	0.391002
Flagellum-associated coiled-coil domain-containing protein 1 **	Q8BVM7	FACC1	-100	0.391002
5-hydroxytryptamine receptor 7 **	P32304	5HT7R	-100	0.279566
Mitochondrial dynamics protein MID51 **	Q8BGV8	MID51	-100	0.391002
Metal transporter CNNM4 **	Q69ZF7	CNNM4	-100	0.391002
Ankyrin repeat and SOCS box protein 13 **	Q8VBX0	ASB13	-100	0.391002
Gamma-aminobutyric acid receptor subunit beta-1 **	P50571	GBRB1	-100	0.36472
ADP-ribosylation factor 5 **	P84084	ARF5	-100	0.391002
Band 3 anion transport protein **	P04919	B3AT	-100	0.391002
Beta, beta-carotene 15, 15'-dioxygenase **	Q9JJS6	BCDO1	-100	0.391002
IgLON family member 5 **	Q8HW98	IGLO5	-100	0.391002
Caspase-7 **	P97864	CASP7	-100	0.391002
CB1 cannabinoid receptor-interacting protein 1 **	Q5M8N0	CNRP1	-100	0.258913
Zinc finger protein basonuclin-2 **	Q8BMQ3	BNC2	-100	0.391002
Serine/threonine-protein kinase PAK 1 **	O88643	PAK1	-100	0.391002
Serine/threonine-protein phosphatase 2A catalytic subunit beta isoform **	P62715	PP2AB	-100	0.391002
Serine/threonine-protein phosphatase 6 catalytic subunit **	Q9CQR6	PPP6	-100	0.190193
Chloride intracellular channel protein 1 **	Q9Z1Q5	CLIC1	-100	0.221042
Cilia- and flagella-associated protein 70 **	D3YVL2	CFA70	-100	0.391002
Protein YIF1B **	Q9CX30	YIF1B	-100	0.0722279
XK-related protein 5 **	Q5GH66	XKR5	-100	0.0722279
Glycine amidinotransferase, mitochondrial **	Q9D964	GATM	-100	0.0722279
Ubiquitin-like protein ISG15 **	Q64339	ISG15	-100	0.391002
52 kDa repressor of the inhibitor of the protein kinase **	Q9CUX1	P52K	-100	0.391002
Protein O-glucosyltransferase 1 **	Q8BYB9	PGLT1	-100	0.391002
V-type proton ATPase subunit G 3 **	Q8BMC1	VATG3	-100	0.391002
Chymotrypsin-like elastase family member 2A **	P05208	CEL2A	-100	0.391002
Zinc finger CCHC domain-containing protein 3 **	Q8BPK2	ZCHC3	-100	0.181897
Adhesion G protein-coupled receptor A2 **	Q91ZV8	AGRA2	-100	0.181897
Triggering receptor expressed on myeloid cells 1 **	Q9JKE2	TREM1	-100	0.391002
Retinol dehydrogenase 13 **	Q8CEE7	RDH13	-100	0.391002
Protein mono-ADP-ribosyltransferase PARP6 **	Q6P6P7	PARP6	-100	0.184792
Histone-lysine N-methyltransferase ASH1L **	Q99MY8	ASH1L	-100	0.182039
Protein associated with UVRAG as autophagy enhancer **	Q3TD16	PACER	-100	0.391002
Protein YIPF4 **	Q8C407	YIPF4	-100	0.391002
Vitamin K-dependent protein C **	P33587	PROC	-100	0.391002
CUB and sushi domain-containing protein 1 **	Q923L3	CSMD1	-100	0.391002
Glucosamine-6-phosphate isomerase 2 **	Q9CRC9	GNPI2	-100	0.391002
Thrombospondin-2 **	Q03350	TSP2	-100	0.391002
Tubulin--tyrosine ligase **	P38585	TTL	-100	0.391002
Formin-binding protein 4 **	Q6ZQ03	FNBP4	-100	0.391002
Fibronectin type III domain-containing protein 8 **	Q9D2H8	FNDC8	-100	0.391002
Leptin receptor **	P48356	LEPR	-100	0.391002
Dynamin-2 **	P39054	DYN2	-100	0.391002
Dynamin-1 **	P39053	DYN1	-100	0.391002
Prothrombin **	P19221	THRB	-100	0.18378
Microtubule-associated protein 1A **	Q9QYR6	MAP1A	-100	0.193725
Arf-GAP with Rho-GAP domain, ANK repeat and PH domain-containing protein 2 **	Q8BZ05	ARAP2	-100	0.391002
Coronin-2A **	Q8C0P5	COR2A	-100	0.391002
Charged multivesicular body protein 2b **	Q8BJF9	CHM2B	-100	0.391002
Protein Daple **	Q6VGS5	DAPLE	-100	0.391002
Protocadherin-15 **	Q99PJ1	PCD15	-100	0.391002
Kinesin-like protein KIF21B **	Q9QXL1	KI21B	-100	0.391002
Carboxypeptidase B2 **	Q9JHH6	CBPB2	-100	0.391002
Epidermal growth factor receptor **	Q01279	EGFR	-100	0.391002
Protein phosphatase 1 regulatory subunit 3B **	Q8C767	PPR3B	-100	0.181909
Cell division cycle and apoptosis regulator protein 1 **	Q8CH18	CCAR1	-100	0.181909
Cell cycle and apoptosis regulator protein 2 **	Q8VDP4	CCAR2	-100	0.181909
Bile salt export pump **	Q9QY30	ABCBB	-100	0.181909
Zinc finger protein PLAG1 **	Q9QYE0	PLAG1	-100	0.181909
Endosome/lysosome-associated apoptosis and autophagy regulator family member 2 **	Q3UZV7	ELAP2	-100	0.181909
Phosphatidate phosphatase LPIN2 **	Q99PI5	LPIN2	-100	0.391002
Nucleolar protein 12 **	Q8BG17	NOL12	-100	0.391002
Protein-lysine methyltransferase METTL21C **	Q8BLU2	MT21C	-100	0.391002
Serum response factor **	Q9JM73	SRF	-100	0.391002
NUT family member 1 **	Q8BHP2	NUTM1	-100	0.391002
Snurportin-1 **	Q80W37	SPN1	-100	0.391002
Coiled-coil domain-containing protein 83 **	Q9D4V3	CCD83	-100	0.391002
Coenzyme Q-binding protein COQ10 homolog B, mitochondrial **	Q3THF9	CQ10B	-100	0.391002
Zinc finger RNA-binding protein **	O88532	ZFR	-100	0.391002
Tetratricopeptide repeat protein 14 **	Q9CSP9	TTC14	-100	0.391002
Tyrosine-protein kinase Fer **	P70451	FER	-100	0.391002
EF-hand calcium-binding domain-containing protein 4B **	Q3UP38	EFC4B	-100	0.391002
Mitochondrial uncoupling protein 3 **	P56501	UCP3	-100	0.391002
Nuclear receptor 2C2-associated protein **	Q3TV70	NR2CA	-100	0.391002
Dead end protein homolog 1 **	Q6VY05	DND1	-100	0.391002
Sodium/potassium-transporting ATPase subunit alpha-3 **	Q6PIC6	AT1A3	-100	0.391002
Microtubule organization protein AKNA **	Q80VW7	AKNA	-100	0.391002
Ectonucleotide pyrophosphatase/phosphodiesterase family member 1 **	P06802	ENPP1	-100	0.391002
Hyaluronan and proteoglycan link protein 2 **	Q9ESM3	HPLN2	-100	0.391002
Period circadian protein homolog 3 **	O70361	PER3	-100	0.391002
Lymphocyte antigen 75 **	Q60767	LY75	-100	0.391002
Serine/threonine-protein phosphatase 2A 56 kDa regulatory subunit alpha isoform **	Q6PD03	2A5A	-100	0.391002
SHC-transforming protein 2 **	Q8BMC3	SHC2	-100	0.391002
MutS protein homolog 5 **	Q9QUM7	MSH5	-100	0.391002
Keratin, type II cytoskeletal 80 **	Q0VBK2	K2C80	-100	0.391002
Adenylate cyclase type 9 **	P51830	ADCY9	-100	0.391002
Protein phosphatase 1K, mitochondrial **	Q8BXN7	PPM1K	-100	0.391002
Nuclear autoantigenic sperm protein **	Q99MD9	NASP	-100	0.391002
Ankycorbin **	Q9EP71	RAI14	-100	0.391002
Pyroglutamyl-peptidase 1-like protein **	Q9CWB5	PGPIL	-100	0.391002
Protein SEC13 homolog **	Q9D1M0	SEC13	-100	0.391002
Plexin domain-containing protein 2 **	Q9DC11	PXDC2	-100	0.391002
Leucine zipper protein 1 **	Q8R4U7	LUZP1	-100	0.391002
Zinc finger protein 22 **	Q9ERU3	ZNF22	-100	0.391002
Neuron navigator 3 **	Q80TN7	NAV3	-100	0.391002
1-phosphatidylinositol 4, 5-bisphosphate phosphodiesterase eta-2 **	A2AP18	PLCH2	-100	0.391002
Regulation of nuclear pre-mRNA domain-containing protein 1B **	Q9CSU0	RPR1B	-100	0.391002
Myosin phosphatase Rho-interacting protein **	P97434	MPRIP	-100	0.391002
Solute carrier family 2, facilitated glucose transporter member 10 **	Q8VHD6	GTR10	-100	0.391002
Peroxisome biogenesis factor 1 **	Q5BL07	PEX1	-100	0.391002
Ankyrin repeat domain-containing protein SOWAHB **	Q8BZW2	SWAHB	-100	0.391002
V-set and immunoglobulin domain-containing protein 10 **	D3YX43	VSI10	-100	0.391002
Endothelin-converting enzyme-like 1 **	Q9JMI0	ECEL1	-100	0.391002
Amine oxidase [flavin-containing] B **	Q8BW75	AOFB	-100	0.391002
Myc proto-oncogene protein **	P01108	MYC	-100	0.391002
Nuclear receptor subfamily 1 group D member 1 **	Q3UV55	NR1D1	-100	0.391002
RNA-binding protein 28 **	Q8CGC6	RBM28	-100	0.391002
Solute carrier family 41 member 3 **	Q921R8	S41A3	-100	0.181773
Solute carrier organic anion transporter family member 1B2 **	Q9JJL3	SO1B2	-100	0.391002
Fibronectin type-III domain-containing protein 3A **	Q8BX90	FND3A	-100	0.391002
Sex comb on midleg-like protein 4 **	Q80VG1	SCML4	-100	0.391002
Unconventional myosin-Ie **	E9Q634	MYO1E	-100	0.391002
Biorientation of chromosomes in cell division protein 1-like 1 **	E9Q6J5	BD1L1	-100	0.391002
Calmin **	Q8C5W0	CLMN	-100	0.391002
Methionine aminopeptidase 2 **	O08663	MAP2	-100	0.391002
Peptidyl-prolyl cis-trans isomerase H **	Q9D868	PPIH	-100	0.391002
Protein-tyrosine sulfotransferase 2 **	O88856	TPST2	-100	0.391002
Endothelial lipase **	Q9WVG5	LIPE	-100	0.391002
Chymotrypsin-like elastase family member 3B **	Q9CQ52	CEL3B	-100	0.192062
Proline-rich protein 32 **	A2AFE9	PRR32	-100	0.391002
Regenerating islet-derived protein 3-gamma **	O09049	REG3G	-100	0.391002
RAB11-binding protein RELCH **	Q148V7	RELCH	-100	0.391002
Collagen alpha-6(VI) chain **	Q8C6K9	CO6A6	-100	0.391002
Mortality factor 4-like protein 2 **	Q9R0Q4	MO4L2	-100	0.391002
Apolipoprotein D **	P51910	APOD	-100	0.197302
Perilipin-2 **	P43883	PLIN2	-100	0.325844
Dihydroxyacetone phosphate acyltransferase **	P98192	GNPAT	-100	0.391002
Transcription initiation factor TFIID subunit 1 **	Q80UV9	TAF1	-100	0.391002
Activity-dependent neuroprotector homeobox protein 2 **	Q8CHC8	ADNP2	-100	0.391002
Phospholipid phosphatase 3 **	Q99JY8	PLPP3	-100	0.391002
Brain-specific serine protease 4 **	Q9ER10	BSSP4	-100	0.391002
Voltage-dependent calcium channel subunit alpha-2/delta-2 **	Q6PHS9	CA2D2	-100	0.391002
Neutral alpha-glucosidase AB **	Q8BHN3	GANAB	-100	0.391002
ER membrane protein complex subunit 2 **	Q9CRD2	EMC2	-100	0.391002
Cyclin-dependent kinase 14 **	O35495	CDK14	-100	0.391002
Lysophospholipid acyltransferase LPCAT4 **	Q6NVG1	LPCT4	-100	0.391002
Leucine-rich repeat and fibronectin type-III domain-containing protein 2 **	Q80TG9	LRFN2	-100	0.391002
Serine/threonine-protein phosphatase 2B catalytic subunit beta isoform **	P48453	PP2BB	-100	0.103793
Ras-related protein Rab-9A **	Q9R0M6	RAB9A	-100	0.391002
RNA polymerase II-associated protein 3 **	Q9D706	RPAP3	-100	0.391002
Zinc finger protein 775 **	Q8BI73	ZN775	-100	0.391002
LIM zinc-binding domain-containing Nebulette **	Q9DC07	LNEBL	-100	0.391002
Myosin-14 **	Q6URW6	MYH14	-100	0.391002
Matrix metalloproteinase-15 **	O54732	MMP15	-100	0.391002
Sperm-associated antigen 1 **	Q80ZX8	SPAG1	-100	0.391002
5'-3' exoribonuclease 1 **	P97789	XRN1	-100	0.391002
Septin-10 **	Q8C650	45179	-100	0.391002
Septin-8 **	Q8CHH9	45177	-100	0.391002
Serine/threonine-protein kinase 11-interacting protein **	Q3TAA7	S11IP	-100	0.391002
Vacuolar protein sorting-associated protein 53 homolog **	Q8CCB4	VPS53	-100	0.391002
Voltage-dependent L-type calcium channel subunit alpha-1C **	Q01815	CAC1C	-100	0.391002
G-rich sequence factor 1 **	Q8C5Q4	GRSF1	-100	0.391002
Mast cell-expressed membrane protein 1 **	Q9D8U6	MCEM1	-100	0.391002
Killer cell lectin-like receptor subfamily G member 1 **	O88713	KLRG1	-100	0.391002
Kinesin-like protein KIF9 **	Q9WV04	KIF9	-100	0.391002
C4b-binding protein **	P08607	C4BPA	-100	0.391002
EGF-containing fibulin-like extracellular matrix protein 1 **	Q8BPB5	FBLN3	-100	0.391002
Adenosine deaminase **	P03958	ADA	-100	0.391002
THO complex subunit 3 **	Q8VE80	THOC3	-100	0.391002
Protein zyg-11 homolog B **	Q3UFS0	ZY11B	-100	0.391002
Ataxin-7-like protein 3 **	A2AWT3	AT7L3	-100	0.391002
E3 ubiquitin-protein ligase TRIM32 **	Q8CH72	TRI32	-100	0.391002
PDZ domain-containing protein GIPC1 **	Q9Z0G0	GIPC1	-100	0.391002
PDZ domain-containing protein GIPC2 **	Q9Z2H7	GIPC2	-100	0.391002
tRNA wybutosine-synthesizing protein 4 **	Q8BYR1	TYW4	-100	0.391002
Tomoregulin-2 **	Q9QYM9	TEFF2	-100	0.391002
Coiled-coil domain-containing protein 127 **	Q3TC33	CC127	-100	0.391002
Histone H1.3 **	P43277	H13	-100	0.268484
Integrator complex subunit 6 **	Q6PCM2	INT6	-100	0.391002
Cytosolic 5'-nucleotidase 1B **	Q91YE9	5NT1B	-100	0.391002
Interferon-activable protein 205-B **	P0DOV1	IFI5B	-100	0.391002
Interferon-activable protein 205-A **	Q8CGE8	IFI5A	-100	0.391002
Transcription factor TFIIIB component B'' homolog **	Q571C7	BDP1	-100	0.391002
Tight junction protein ZO-1 **	P39447	ZO1	-100	0.391002
GDP-fucose protein O-fucosyltransferase 2 **	Q8VHI3	OFUT2	-100	0.391002
Rho family-interacting cell polarization regulator 1 **	Q68FE6	RIPR1	-100	0.391002
Hermansky-Pudlak syndrome 5 protein homolog **	P59438	HPS5	-100	0.391002
AP-1 complex subunit mu-2 **	Q9WVP1	AP1M2	-100	0.391002
Corticoliberin **	Q8CIT0	CRF	-100	0.391002
Zinc finger protein 219 **	Q6IQX8	ZN219	-100	0.391002
Pro-FMRFamide-related neuropeptide VF **	Q9ESQ8	NPVF	-100	0.391002
Artemin **	Q9Z0L2	ARTN	-100	0.391002
Hemicentin-1 **	D3YXG0	HMCN1	-100	0.391002
Ewing's tumor-associated antigen 1 homolog **	Q5SVT3	ETAA1	-100	0.391002
Rho GTPase-activating protein 21 **	Q6DFV3	RHG21	-100	0.391002
Integrator complex subunit 2 **	Q80UK8	INT2	-100	0.391002
F-box only protein 11 **	Q7TPD1	FBX11	-100	0.391002
Ubiquitin carboxyl-terminal hydrolase BAP1 **	Q99PU7	BAP1	-100	0.391002
Scaffold attachment factor B2 **	Q80YR5	SAFB2	-100	0.391002
RNA-binding protein with multiple splicing **	Q9WVB0	RBPMS	-100	0.391002
Potassium-transporting ATPase alpha chain 1 **	Q64436	ATP4A	-100	0.391002
RNA-binding motif, single-stranded-interacting protein 2 **	Q8VC70	RBMS2	-100	0.391002
Phosphatidylglycerophosphatase and protein-tyrosine phosphatase 1 **	Q66GT5	PTPM1	-100	0.391002
Pyroglutamyl-peptidase 1 **	Q9ESW8	PGPI	-100	0.391002
Properdin **	P11680	PROP	-100	0.391002
ERI1 exoribonuclease 3 **	Q8C460	ERI3	-100	0.391002
Nuclear pore complex protein Nup98-Nup96 **	Q6PFD9	NUP98	-100	0.189037
Transcriptional repressor protein YY1 **	Q00899	TYY1	-100	0.391002
Pyridoxal phosphate phosphatase PHOSPHO2 **	Q9D9M5	PHOP2	-100	0.391002
Protein lin-54 homolog **	Q571G4	LIN54	-100	0.391002
Pituitary-specific positive transcription factor 1 **	Q00286	PIT1	-100	0.391002
High mobility group protein B1	P63158	HMGB1	-1.054	0.73467
Jouberin	Q8K3E5	AHI1	1.079	0.913072
ATP synthase protein 8	P03930	ATP8	1.347	0.611742
Transforming acidic coiled-coil-containing protein 2	Q9JJG0	TACC2	1.355	0.314699
Proliferation-associated protein 2G4	P50580	PA2G4	1.368	0.502452
Cyclin-dependent kinase inhibitor 1B **	P46414	CDN1B	1.037	0.906389
Junctophilin-3	Q9ET77	JPH3	1.039	0.896067
Myozenin-3	Q8R4E4	MYOZ3	1.009	0.984207
Tubulin alpha-4A chain	P68368	TBA4A	-1.057	0.911423
Acyl-protein thioesterase 2	Q9WTL7	LYPA2	-1.108	0.745548
Fibromodulin	P50608	FMOD	-1.202	0.40384
Prolactin regulatory element-binding protein	Q9WUQ2	PREB	1.007	0.981267
One cut domain family member 2	Q6XBJ3	ONEC2	1.517	0.219446
Hepatocyte nuclear factor 6	O08755	HNF6	1.517	0.219446
One cut domain family member 3	Q8K557	ONEC3	1.517	0.219446
Aldehyde dehydrogenase, mitochondrial	P47738	ALDH2	1.173	0.421869
Mannose-1-phosphate guanyltransferase alpha	Q922H4	GMPPA	4.722	0.344201
Syntaxin-16	Q8BVI5	STX16	1.602	0.151107
Fatty acid-binding protein, liver	P12710	FABPL	-1.275	0.836772
Persulfide dioxygenase ETHE1, mitochondrial	Q9DCM0	ETHE1	1.18	0.0904699
Ras-related protein Rab-13 **	Q9DD03	RAB13	100	0.391002
Thioredoxin domain-containing protein 5	Q91W90	TXND5	1.256	0.648142
Na(+)/H(+) exchange regulatory cofactor NHE-RF2	Q9JHL1	NHRF2	-1.176	0.684012
Tropomodulin-1 **	P49813	TMOD1	1.723	0.256163
Inter-alpha-trypsin inhibitor heavy chain H5 **	Q8BJD1	ITIH5	-1.65	0.321081
Vimentin	P20152	VIME	-1.174	0.678791
Transport and Golgi organization 2 homolog	P54797	TNG2	1.998	0.0683441
Cilia- and flagella-associated protein 44 **	E9Q5M6	CFA44	1.872	0.249813
Coiled-coil domain-containing protein 22 **	Q9JIG7	CCD22	100	0.391002
Methylthioribulose-1-phosphate dehydratase	Q9WVQ5	MTNB	1.183	0.688484
Enolase-phosphatase E1 **	Q8BGB7	ENOPH	-6.204	0.11195
Regulator of nonsense transcripts 1 **	Q9EPU0	RENT1	-1.109	0.810133
26S proteasome regulatory subunit 6B **	P54775	PRS6B	-1.24	0.868143
Prenylcysteine oxidase	Q9CQF9	PCYOX	-1.072	0.445505
WW domain-binding protein 2	P97765	WBP2	1.179	0.322274
NADH dehydrogenase [ubiquinone] iron-sulfur protein 8, mitochondrial	Q8K3J1	NDUS8	1.222	0.634756
Eukaryotic translation initiation factor 4E-binding protein 2	P70445	4EBP2	1.039	0.890693
Biorientation of chromosomes in cell division protein 1	Q5SQY2	BOD1	-1.011	0.963416
Ryanodine receptor 1	E9PZQ0	RYR1	1.022	0.95159
Protein FAM162A	Q9D6U8	F162A	1.708	0.535334
Lysosomal thioesterase PPT2 **	O35448	PPT2	-1.318	0.854543
LIM/homeobox protein Lhx2 **	Q9Z0S2	LHX2	-1.67	0.745061
Elastin **	P54320	ELN	-1.67	0.745061
Paired mesoderm homeobox protein 2B **	O35690	PHX2B	-1.67	0.745061
Homeobox protein HMX3 **	P42581	HMX3	-1.67	0.745061
Adenosylhomocysteinase	P50247	SAHH	-1.122	0.322478
26S proteasome regulatory subunit 4	P62192	PRS4	1.041	0.950735
Cytochrome P450 3A11 **	Q64459	CP3AB	100	0.391002
Cytochrome P450 3A16 **	Q64481	CP3AG	100	0.391002
PGC-1 and ERR-induced regulator in muscle protein 1	Q149B8	PERM1	1.221	0.206937
Four and a half LIM domains protein 3	Q9R059	FHL3	1.1	0.70812
Threonine--tRNA ligase 2, cytoplasmic **	Q8BLY2	SYTC2	9.549	0.125219
E3 SUMO-protein ligase RanBP2 **	Q9ERU9	RBP2	-1.414	0.819951
Fibronectin	P11276	FINC	-1.104	0.581546
Lysozyme C-1 **	P17897	LYZ1	-1.147	0.694256
Biglycan	P28653	PGS1	-1.081	0.687459
AMP deaminase 1	Q3V1D3	AMPD1	-1.289	0.253415
Prefoldin subunit 2	O70591	PFD2	1.011	0.897039
39S ribosomal protein L2, mitochondrial	Q9D773	RM02	-1.077	0.861744
Protein argonaute-4	Q8CJF8	AGO4	-1.071	0.762861
Beta-2-microglobulin	P01887	B2MG	1.248	0.562043
Succinate dehydrogenase [ubiquinone] flavoprotein subunit, mitochondrial	Q8K2B3	SDHA	1.224	0.167761
Hemoglobin subunit beta-1	P02088	HBB1	1.337	0.559009
Glutamyl-tRNA(Gln) amidotransferase subunit C, mitochondrial **	Q8CBY0	GATC	-1.07	0.934583
60S ribosomal protein L10a	P53026	RL10A	-1.075	0.75348
DNA-dependent protein kinase catalytic subunit **	P97313	PRKDC	44.716	0.400391
Probable ATP-dependent RNA helicase DDX6	P54823	DDX6	-1.382	0.570402
Laminin subunit alpha-2	Q60675	LAMA2	1.062	0.790751
cAMP-specific 3', 5'-cyclic phosphodiesterase 4A	O89084	PDE4A	1.105	0.601978
Ig gamma-2B chain C region	P01867	IGG2B	1.147	0.313547
ATP-dependent RNA helicase DDX3X **	Q62167	DDX3X	1.413	0.374761
39S ribosomal protein L48, mitochondrial	Q8JZS9	RM48	-1.055	0.664887
Peroxisome proliferator-activated receptor gamma coactivator 1-alpha	O70343	PRGC1	1.084	0.749878
28S ribosomal protein S2, mitochondrial	Q924T2	RT02	-1.133	0.642293
Perilipin-4	O88492	PLIN4	-1.205	0.652406
Calcium/calmodulin-dependent protein kinase type 1 **	Q91YS8	KCC1A	-1.136	0.864065
Calcium/calmodulin-dependent protein kinase type 1D **	Q8BW96	KCC1D	-1.136	0.864065
28S ribosomal protein S22, mitochondrial	Q9CXW2	RT22	1.132	0.82783
Lysosome-associated membrane glycoprotein 2 **	P17047	LAMP2	1.126	0.857202
Nuclear pore complex protein Nup93 **	Q8BJ71	NUP93	1.511	0.788793
40S ribosomal protein S30	P62862	RS30	1.344	0.496904
Nebulin-related-anchoring protein	Q80XB4	NRAP	1.08	0.848806
Heterogeneous nuclear ribonucleoprotein A/B	Q99020	ROAA	1.003	0.98525
Cytosol aminopeptidase	Q9CPY7	AMPL	1.147	0.413154
TBC1 domain family member 25	A1A5B6	TBC25	1.31	0.793967
Fibulin-2 **	P37889	FBLN2	-1.047	0.970453
Solute carrier family 35 member F4 **	Q8BZK4	S35F4	1.336	0.847626
cGMP-specific 3', 5'-cyclic phosphodiesterase **	Q8CG03	PDE5A	1.336	0.847626
Rab-interacting lysosomal protein **	Q5ND29	RILP	1.497	0.793015
Inactive C-alpha-formylglycine-generating enzyme 2 **	Q8BPG6	SUMF2	100	0.391002
Ubiquitin carboxyl-terminal hydrolase 2	O88623	UBP2	-1.153	0.324418
Neurexin-1 **	Q9CS84	NRX1A	100	0.391002
Lamina-associated polypeptide 2, isoforms beta/delta/epsilon/gamma **	Q61029	LAP2B	-2.163	0.649696
39S ribosomal protein L30, mitochondrial	Q9D7N6	RM30	1.119	0.629771
Peptidyl-prolyl cis-trans isomerase NIMA-interacting 4	Q9CWW6	PIN4	1.009	0.958896
D-dopachrome decarboxylase	O35215	DOPD	1.345	0.515031
Arginase-1	Q61176	ARGI1	-1.221	0.501493
Fermitin family homolog 2 **	Q8CIB5	FERM2	100	0.391002
Trafficking protein particle complex subunit 4 **	Q9ES56	TPPC4	100	0.391002
Dual specificity mitogen-activated protein kinase kinase 1	P31938	MP2K1	1.684	0.207883
LIM and cysteine-rich domains protein 1	Q8VEE1	LMCD1	1.063	0.819987
ERBB receptor feedback inhibitor 1	Q99JZ7	ERRFI	-1.113	0.352265
PRELI domain containing protein 3B	Q9CYY7	PLD3B	1.242	0.300609
Target of rapamycin complex subunit LST8 **	Q9DCJ1	LST8	100	0.182334
DnaJ homolog subfamily B member 1	Q9QYJ3	DNJB1	1.111	0.897173
Tudor domain-containing protein 3 **	Q91W18	TDRD3	-3.828	0.14275
NADP-dependent malic enzyme	P06801	MAOX	-1.151	0.481635
Trafficking protein particle complex subunit 2-like protein **	Q9JME7	TPC2L	1.095	0.940041
Histone H2A type 2-A	Q6GSS7	H2A2A	-1.136	0.286349
Reticulon-4-interacting protein 1, mitochondrial	Q924D0	RT4I1	-1.127	0.457946
Small integral membrane protein 20	D3Z7Q2	SIM20	1.299	0.538608
Threonine--tRNA ligase 1, cytoplasmic	Q9D0R2	SYTC	-2.625	0.180334
Four and a half LIM domains protein 2 **	O70433	FHL2	100	0.391002
Probable RNA-binding protein 46 **	P86049	RBM46	1.858	0.519743
Junctophilin-2	Q9ET78	JPH2	-1.312	0.252223
Alpha-actinin-3	O88990	ACTN3	1.111	0.515208
Protein kinase C and casein kinase II substrate protein 3	Q99JB8	PACN3	1.133	0.596839
Barrier-to-autointegration factor	O54962	BAF	1.672	0.48719
Puromycin-sensitive aminopeptidase	Q11011	PSA	-1.008	0.964764
6-phosphogluconate dehydrogenase, decarboxylating	Q9DCD0	6PGD	1.151	0.265817
Acylphosphatase-2	P56375	ACYP2	-1.072	0.694009
E3 ubiquitin-protein ligase HECTD1 **	Q69ZR2	HECD1	2.853	0.551231
ATP-dependent DNA/RNA helicase DHX36	Q8VHK9	DHX36	-1.077	0.845778
Ras-related protein Rab-5A	Q9CQD1	RAB5A	-1.386	0.575206
Integrin beta-6 **	Q9Z0T9	ITB6	1.1	0.933644
Glutamine amidotransferase-like class 1 domain-containing protein 3, mitochondrial	Q9D172	GAL3A	-1.065	0.852645
LIM and senescent cell antigen-like-containing domain protein 1	Q99JW4	LIMS1	1.513	0.227094
60S ribosomal protein L17	Q9CPR4	RL17	1.285	0.454667
UDP-N-acetylglucosamine--peptide N-acetylglucosaminyltransferase 110 kDa subunit **	Q8CGY8	OGT1	100	0.391002
Malate dehydrogenase, cytoplasmic	P14152	MDHC	1.18	0.440499
Ras-related protein Rab-12	P35283	RAB12	-1.052	0.761918
Cytochrome c oxidase assembly factor 7	Q921H9	COA7	1.143	0.722558
Terminal nucleotidyltransferase 4B	Q68ED3	PAPD5	-1.3	0.690675
Quinone oxidoreductase	P47199	QOR	1.009	0.93649
NADH dehydrogenase [ubiquinone] 1 alpha subcomplex subunit 3	Q9CQ91	NDUA3	1.384	0.748201
Protein BHLHb9 **	Q6PB60	BHLH9	100	0.391002
Sepiapterin reductase	Q64105	SPRE	1.01	0.901525
Alpha-enolase	P17182	ENOA	-1.137	0.174168
Growth factor receptor-bound protein 14 **	Q9JLM9	GRB14	1.507	0.78996
Vesicle-associated membrane protein-associated protein A	Q9WV55	VAPA	-1.29	0.468327
Apolipoprotein A-IV	P06728	APOA4	-1.269	0.339021
Hyaluronan and proteoglycan link protein 3 **	Q80WM5	HPLN3	100	0.0725682
Transcription elongation factor A protein 3 **	P23881	TCEA3	3.701	0.525901
Cysteine-rich protein 2	Q9DCT8	CRIP2	-1.237	0.494737
Peroxisomal succinyl-coenzyme A thioesterase **	Q8BWN8	ACOT4	-1.553	0.260659
Acyl-coenzyme A thioesterase 6 **	Q32Q92	ACOT6	-2.063	0.187807
Acyl-coenzyme A thioesterase 5 **	Q6Q2Z6	ACOT5	-2.063	0.187807
Acyl-coenzyme A thioesterase 3 **	Q9QYR7	ACOT3	-2.063	0.187807
Succinate dehydrogenase [ubiquinone] iron-sulfur subunit, mitochondrial	Q9CQA3	SDHB	1.276	0.0763058
CUGBP Elav-like family member 1	P28659	CELF1	1.329	0.742831
Phosphoribosyl pyrophosphate synthase-associated protein 2 **	Q8R574	KPRB	-1.072	0.902338
Alpha-1-antitrypsin 1-4	Q00897	A1AT4	1.058	0.759831
Contactin-2	Q61330	CNTN2	-1.16	0.221116
Choline transporter-like protein 5 **	Q5RJI2	CTL5	1.549	0.674169
O-phosphoseryl-tRNA(Sec) selenium transferase **	Q6P6M7	SPCS	1.549	0.674169
Neutral cholesterol ester hydrolase 1 **	Q8BLF1	NCEH1	1.936	0.687346
Hydroxysteroid dehydrogenase-like protein 2	Q2TPA8	HSDL2	-1.251	0.736151
Peroxiredoxin-1	P35700	PRDX1	1.078	0.648981
Complement C3	P01027	CO3	1.241	0.59356
Pantothenate kinase 3	Q8R2W9	PANK3	1.113	0.577477
Probable proline--tRNA ligase, mitochondrial **	Q8CFI5	SYPM	2.365	0.598913
Thioredoxin domain-containing protein 17	Q9CQM5	TXD17	1.031	0.84133
Coiled-coil domain-containing protein 115 **	Q8VE99	CC115	1.076	0.937071
Ciliogenesis and planar polarity effector 1 **	Q8CE72	CPLN1	100	0.391002
Nuclear inhibitor of protein phosphatase 1 **	Q8R3G1	PP1R8	-3.27	0.177834
N-acetylgalactosamine kinase	Q68FH4	GALK2	-1.909	0.587993
Chloride intracellular channel protein 4 **	Q9QYB1	CLIC4	-1.046	0.897211
Prolow-density lipoprotein receptor-related protein 1	Q91ZX7	LRP1	-1.61	0.416963
Ubiquitin-conjugating enzyme E2 D2 **	P62838	UB2D2	100	0.391002
Troponin C, skeletal muscle	P20801	TNNC2	-2.553	0.0447811
Aminoacyl tRNA synthase complex-interacting multifunctional protein 2 **	Q8R010	AIMP2	1.759	0.709795
Plasmalemma vesicle-associated protein **	Q91VC4	PLVAP	1.242	0.884427
Prostaglandin reductase-3	Q8BGC4	PTGR3	-1.504	0.372117
Fibronectin type III domain containing protein 3C1	Q6DFV6	FN3C1	1.063	0.806927
Netrin-4 **	Q9JI33	NET4	100	0.391002
Transcription elongation factor A protein-like 5 **	Q8CCT4	TCAL5	3.318	0.544611
2-aminoethanethiol dioxygenase	Q6PDY2	AEDO	-1.086	0.59917
Integrin beta-1	P09055	ITB1	-1.142	0.781295
OCIA domain-containing protein 2	Q9D8W7	OCAD2	1.315	0.502068
BAG family molecular chaperone regulator 1	Q60739	BAG1	-1.047	0.586139
Eukaryotic translation initiation factor 2A	Q8BJW6	EIF2A	1.01	0.968325
(3R)-3-hydroxyacyl-CoA dehydrogenase	P50171	DHB8	1.052	0.866444
Inosine-5'-monophosphate dehydrogenase 2	P24547	IMDH2	-1.148	0.739288
Forkhead box protein G1 **	Q60987	FOXG1	100	0.391002
Thrombospondin type-1 domain-containing protein 7B **	Q6P4U0	THS7B	100	0.391002
DnaJ homolog subfamily B member 14 **	Q149L6	DJB14	100	0.391002
Golgin subfamily A member 2 **	Q921M4	GOGA2	100	0.391002
MAP kinase-activated protein kinase 3 **	Q3UMW7	MAPK3	-1.227	0.822135
Protein tyrosine phosphatase type IVA 1 **	Q63739	TP4A1	-1.28	0.760493
Protein tyrosine phosphatase type IVA 2 **	O70274	TP4A2	-1.28	0.760493
Myoglobin	P04247	MYG	1.078	0.395037
Endonuclease G, mitochondrial	O08600	NUCG	1.2	0.20085
Phosphomannomutase 2	Q9Z2M7	PMM2	-1.071	0.875569
Transcription factor A, mitochondrial	P40630	TFAM	1.068	0.446231
Calpastatin	P51125	ICAL	-1.004	0.990941
Iron-sulfur cluster assembly 2 homolog, mitochondrial	Q9DCB8	ISCA2	1.115	0.520373
Molybdopterin synthase sulfur carrier subunit	Q9Z224	MOC2A	4.252	0.14506
Heat shock protein beta-7	P35385	HSPB7	1.044	0.883243
Calcipressin-1 **	Q9JHG6	RCAN1	100	0.391002
Acyl-coenzyme A thioesterase 13	Q9CQR4	ACO13	1.163	0.416289
Doublesex- and mab-3-related transcription factor A2 **	A2A9A2	DMTA2	100	0.391002
Vacuolar protein sorting-associated protein 8 homolog **	Q0P5W1	VPS8	1.485	0.760523
1-acylglycerol-3-phosphate O-acyltransferase Pnpla3 **	Q91WW7	PLPL3	1.27	0.692009
EH domain-containing protein 2	Q8BH64	EHD2	1.279	0.37912
Sarcoplasmic/endoplasmic reticulum calcium ATPase 3	Q64518	AT2A3	-1.323	0.0938748
Retinoblastoma-like protein 2	Q64700	RBL2	1.007	0.982731
ADP-ribosylation factor-related protein 1	Q8BXL7	ARFRP	1.012	0.926012
Thiopurine S-methyltransferase	O55060	TPMT	-1.284	0.358624
Intermediate conductance calcium-activated potassium channel protein 4 **	O89109	KCNN4	-5.062	0.287298
Albumin	P07724	ALBU	1.038	0.457831
Lysine--tRNA ligase	Q99MN1	SYK	1.055	0.856641
Nitric oxide synthase, brain **	Q9Z0J4	NOS1	100	0.391002
Adenylosuccinate synthetase isozyme 2 **	P46664	PURA2	100	0.391002
Rho GTPase-activating protein 39	P59281	RHG39	-1.007	0.995223
Clathrin light chain B	Q6IRU5	CLCB	-1.231	0.783511
Transketolase	P40142	TKT	-1.165	0.321087
Ubiquinone biosynthesis protein COQ9, mitochondrial	Q8K1Z0	COQ9	-1.412	0.629536
Exportin-T **	Q9CRT8	XPOT	100	0.391002
60S ribosomal protein L8	P62918	RL8	1.134	0.676238
Phosphoglycerate kinase 1	P09411	PGK1	-1.081	0.778596
Anamorsin **	Q8WTY4	CPIN1	1.262	0.876391
Kynurenine--oxoglutarate transaminase 3	Q71RI9	KAT3	1.011	0.907944
Serine protease HTRA2, mitochondrial	Q9JIY5	HTRA2	1.046	0.657631
Ran-binding protein 3	Q9CT10	RANB3	1.017	0.964545
Tyrosine-protein kinase Fes/Fps	P16879	FES	1.228	0.511868
Omega-amidase NIT2	Q9JHW2	NIT2	-1.035	0.805194
ADP/ATP translocase 4	Q3V132	ADT4	1.204	0.239177
Beta-klotho	Q99N32	KLOTB	1.321	0.755481
RNA polymerase-associated protein LEO1 **	Q5XJE5	LEO1	-2.789	0.425524
Eukaryotic translation initiation factor 4B	Q8BGD9	IF4B	-1.023	0.92799
Histone H2B type 1-A **	P70696	H2B1A	-1.837	0.588059
Unconventional myosin-XV **	Q9QZZ4	MYO15	1.214	0.840686
Mitochondrial proton/calcium exchanger protein	Q9Z2I0	LETM1	7.154	0.0166513
WD repeat-containing protein 1	O88342	WDR1	1.014	0.964672
Protein-cysteine N-palmitoyltransferase HHAT **	Q8BMT9	HHAT	1.478	0.706243
Lipase member H **	Q8CIV3	LIPH	1.478	0.706243
Proteasome subunit beta type-1	O09061	PSB1	-1.072	0.755235
39S ribosomal protein L54, mitochondrial	Q9CPW3	RM54	1.068	0.752954
Succinate dehydrogenase assembly factor 1, mitochondrial **	Q3U276	SDHF1	-2.193	0.645481
Aminopeptidase NAALADL1 **	Q7M758	NALDL	100	0.391002
WD repeat-containing protein 72 **	D3YYM4	WDR72	100	0.391002
F-actin-capping protein subunit beta	P47757	CAPZB	1.068	0.822032
Pre-B-cell leukemia transcription factor-interacting protein 1	Q3TVI8	PBIP1	1.04	0.875827
Urotensin-2	Q9QZQ3	UTS2	1.206	0.585906
Protein ABHD14B	Q8VCR7	ABHEB	1.307	0.37437
Clusterin	Q06890	CLUS	2.082	0.516365
Glutathione S-transferase theta-2 **	Q61133	GSTT2	-3.255	0.312722
General transcription factor 3C polypeptide 4 **	Q8BMQ2	TF3C4	100	0.391002
Bromodomain adjacent to zinc finger domain protein 2B **	A2AUY4	BAZ2B	100	0.391002
Laminin subunit beta-1	P02469	LAMB1	1.011	0.979543
Histone H2B type 2-E **	Q64524	H2B2E	3.292	0.539697
Lysosomal acid lipase/cholesteryl ester hydrolase **	Q9Z0M5	LICH	3.292	0.539697
39S ribosomal protein L18, mitochondrial	Q9CQL5	RM18	1.008	0.977166
Lebercilin-like protein **	Q8C0X0	LCA5L	100	0.391002
Beta-2-syntrophin **	Q61235	SNTB2	1.011	0.965842
Eukaryotic translation elongation factor 1 epsilon-1	Q9D1M4	MCA3	8.584	0.412699
Myosin regulatory light chain 2, skeletal muscle isoform	P97457	MLRS	-1.32	0.340535
von Willebrand factor A domain-containing protein 8 **	Q8CC88	VWA8	-1.082	0.953682
28S ribosomal protein S29, mitochondrial	Q9ER88	RT29	-1.042	0.960775
40S ribosomal protein S20	P60867	RS20	1.023	0.951908
F-box/LRR-repeat protein 7	Q5BJ29	FBXL7	1.3	0.759003
Lon protease homolog, mitochondrial	Q8CGK3	LONM	-1.026	0.955946
PC4 and SFRS1-interacting protein **	Q99JF8	PSIP1	100	0.192342
Ankyrin repeat domain-containing protein 24 **	Q80VM7	ANR24	-1.414	0.766069
SR-related and CTD-associated factor 8	Q6DID3	SCAF8	1.174	0.643336
CD160 antigen	O88875	BY55	1.174	0.643336
Complement factor D	P03953	CFAD	1.051	0.516308
NADH-cytochrome b5 reductase 1 **	Q9DB73	NB5R1	100	0.391002
TOM1-like protein 2	Q5SRX1	TM1L2	-1.035	0.802729
Methionine-R-sulfoxide reductase B3, mitochondrial	Q8BU85	MSRB3	-1.002	0.994447
ATP-dependent RNA helicase SUPV3L1, mitochondrial **	Q80YD1	SUV3	1.399	0.700395
Aminoacylase-1	Q99JW2	ACY1	1.123	0.382037
Small glutamine-rich tetratricopeptide repeat-containing protein alpha	Q8BJU0	SGTA	-1.269	0.151382
DnaJ homolog subfamily B member 4	Q9D832	DNJB4	1.073	0.900739
Thrombospondin-4	Q9Z1T2	TSP4	-1.488	0.403651
Alpha-1-syntrophin	Q61234	SNTA1	-1.235	0.65781
Glyoxylate reductase/hydroxypyruvate reductase	Q91Z53	GRHPR	-1.12	0.273373
Endothelial differentiation-related factor 1	Q9JMG1	EDF1	1.094	0.659022
Lipoma-preferred partner homolog	Q8BFW7	LPP	1.268	0.359596
Histone-lysine N-methyltransferase Smyd1	P97443	SMYD1	-1.212	0.741001
Glycogen phosphorylase, muscle form	Q9WUB3	PYGM	1.083	0.685093
Protocadherin beta-18 **	Q91Y02	PCDBI	100	0.391002
Mast cell protease 4 **	P21812	MCPT4	3.641	0.246793
ATP-binding cassette sub-family G member 5 **	Q99PE8	ABCG5	1.072	0.938452
Pyruvate carboxylase, mitochondrial	Q05920	PYC	-1.322	0.544967
Fibulin-5	Q9WVH9	FBLN5	-1.01	0.975738
Protein PRRC2A **	Q7TSC1	PRC2A	100	0.391002
Myosin light chain 6B **	Q8CI43	MYL6B	1.053	0.972024
Dihydropyrimidinase-related protein 2	O08553	DPYL2	-1.075	0.494966
ATP-binding cassette sub-family A member 9	Q8K449	ABCA9	1.127	0.651446
Lysosomal alpha-glucosidase	P70699	LYAG	-1.188	0.324496
Alpha-protein kinase 3	Q924C5	ALPK3	-1.008	0.954611
Disabled homolog 2-interacting protein	Q3UHC7	DAB2P	1.183	0.830411
Haloacid dehalogenase-like hydrolase domain-containing 5	Q91WM2	HDHD5	1.001	0.99658
Acyl-coenzyme A thioesterase 8 **	P58137	ACOT8	1.503	0.790042
Myosin-4	Q5SX39	MYH4	-1.418	0.213682
Myomesin-1	Q62234	MYOM1	-1.086	0.641822
Low molecular weight phosphotyrosine protein phosphatase	Q9D358	PPAC	-1.264	0.665178
Histone deacetylase complex subunit SAP18	O55128	SAP18	1.141	0.926575
Sarcolemmal membrane-associated protein **	Q3URD3	SLMAP	1.902	0.693702
L-lactate dehydrogenase C chain	P00342	LDHC	-1.058	0.784583
Caseinolytic peptidase B protein homolog	Q60649	CLPB	-1.145	0.812646
Procollagen C-endopeptidase enhancer 1	Q61398	PCOC1	-2.085	0.00508219
Ubiquitin carboxyl-terminal hydrolase isozyme L3	Q9JKB1	UCHL3	1.031	0.95574
Argininosuccinate synthase	P16460	ASSY	1.036	0.811324
Alpha-crystallin B chain	P23927	CRYAB	1.062	0.915765
Stromal membrane-associated protein 1	Q91VZ6	SMAP1	1.095	0.144656
Mannose-6-phosphate isomerase	Q924M7	MPI	1.15	0.269492
Uroporphyrinogen-III synthase	P51163	HEM4	-1.091	0.884515
Cytoplasmic dynein 1 intermediate chain 2 **	O88487	DC1I2	1.057	0.96057
Zinc phosphodiesterase ELAC protein 2 **	Q80Y81	RNZ2	100	0.391002
MICOS complex subunit Mic19	Q9CRB9	MIC19	1.388	0.0884765
Coiled-coil domain-containing protein 25 **	Q78PG9	CCD25	-3.274	0.194989
CAD protein	B2RQC6	PYR1	1	0.999591
Caveolae-associated protein 4	A2AMM0	CAVN4	-1.087	0.742091
Protein adenylyltransferase SelO, mitochondrial **	Q9DBC0	SELO	100	0.391002
Density-regulated protein **	Q9CQJ6	DENR	100	0.391002
Very-long-chain enoyl-CoA reductase	Q9CY27	TECR	2.848	0.575707
Fat storage-inducing transmembrane protein 1 **	Q91V79	FITM1	100	0.391002
ATP synthase subunit d, mitochondrial	Q9DCX2	ATP5H	1.295	0.310394
Hydroxyacylglutathione hydrolase, mitochondrial	Q99KB8	GLO2	-1.02	0.884026
V-type proton ATPase subunit C 1 **	Q9Z1G3	VATC1	2.77	0.57728
Glycogen synthase kinase-3 beta	Q9WV60	GSK3B	-1.076	0.847984
Histone-lysine N-methyltransferase KMT5C	Q6Q783	KMT5C	1.077	0.699881
60S ribosomal protein L39	P62892	RL39	2.072	0.198844
Phytanoyl-CoA dioxygenase, peroxisomal	O35386	PAHX	-1.796	0.163035
Protein argonaute-3	Q8CJF9	AGO3	-1.144	0.480895
Protein argonaute-1	Q8CJG1	AGO1	-1.144	0.480895
Voltage-dependent anion-selective channel protein 1	Q60932	VDAC1	1.036	0.925769
Long-chain fatty acid transport protein 1	Q60714	S27A1	-1.011	0.968028
Arf-GAP domain and FG repeat-containing protein 1 **	Q8K2K6	AGFG1	1.768	0.646089
Cytoplasmic dynein 1 light intermediate chain 2	Q6PDL0	DC1L2	-1.063	0.877085
Lactotransferrin **	P08071	TRFL	100	0.391002
DnaJ homolog subfamily B member 11	Q99KV1	DJB11	1.16	0.228045
Ras-related protein Rab-10	P61027	RAB10	-1.153	0.62986
Striatin	O55106	STRN	-1.129	0.687698
Thioredoxin reductase 1, cytoplasmic	Q9JMH6	TRXR1	1.185	0.122672
Arginyl-tRNA--protein transferase 1	Q9Z2A5	ATE1	2.319	0.281512
Hemoglobin subunit zeta	P06467	HBAZ	1.31	0.762247
Guanylate-binding protein 5 **	Q8CFB4	GBP5	100	0.391002
YrdC domain-containing protein, mitochondrial **	Q3U5F4	YRDC	100	0.391002
Neuropeptides B/W receptor type 1 **	P49681	NPBW1	1.219	0.7169
Retinal guanylyl cyclase 1 **	P52785	GUC2E	1.219	0.7169
Elongation factor G, mitochondrial	Q8K0D5	EFGM	1.161	0.55733
Annexin A1	P10107	ANXA1	1.091	0.383289
Protein phosphatase PTC7 homolog	Q6NVE9	PPTC7	-1.279	0.728985
Sorting nexin-3	O70492	SNX3	-1.101	0.920204
60S ribosomal protein L30	P62889	RL30	1.046	0.928005
Dihydrolipoyl dehydrogenase, mitochondrial	O08749	DLDH	1.135	0.405303
T-complex protein 1 subunit delta	P80315	TCPD	1.502	0.671165
Actin-related protein 3B **	Q641P0	ARP3B	6.024	0.420336
Ethanolamine-phosphate cytidylyltransferase	Q922E4	PCY2	1.038	0.748502
Actin-binding LIM protein 2 **	Q8BL65	ABLM2	1.066	0.87994
Aspartyl aminopeptidase	Q9Z2W0	DNPEP	1.244	0.168485
Histone acetyltransferase KAT7 **	Q5SVQ0	KAT7	-2.085	0.661671
Apoptosis-inducing factor 1, mitochondrial	Q9Z0X1	AIFM1	1.135	0.700214
Actin-related protein 2/3 complex subunit 1B	Q9WV32	ARC1B	1.246	0.620197
Cytochrome b-c1 complex subunit 10	Q9CPX8	QCR10	1.295	0.550222
Nuclear mitotic apparatus protein 1	E9Q7G0	NUMA1	-1.015	0.86051
40S ribosomal protein S14	P62264	RS14	1.113	0.796661
Adenylate kinase isoenzyme 1	Q9R0Y5	KAD1	-1.028	0.639921
Glutaredoxin-2, mitochondrial	Q923X4	GLRX2	-1.291	0.544883
Saccharopine dehydrogenase-like oxidoreductase	Q8R127	SCPDL	1.48	0.221412
Carnosine N-methyltransferase	Q80UY1	CARME	1.3	0.155839
Adaptin ear-binding coat-associated protein 2	Q9D1J1	NECP2	-2.272	0.314638
Aldo-keto reductase family 1 member A1	Q9JII6	AK1A1	-1.115	0.322146
28S ribosomal protein S9, mitochondrial **	Q9D7N3	RT09	4.76	0.491624
Dynein axonemal assembly factor 5	B9EJR8	DAAF5	1.269	0.219829
Exopolyphosphatase PRUNE1	Q8BIW1	PRUN1	1.165	0.918197
Transcription intermediary factor 1-beta **	Q62318	TIF1B	-3.716	0.525242
Sushi, nidogen and EGF-like domain-containing protein 1 **	Q70E20	SNED1	1.04	0.864352
Archaemetzincin-1 **	Q8BVF9	AMZ1	1.04	0.864352
Cell adhesion molecule 4 **	Q8R464	CADM4	-2.485	0.432761
Complement C2 **	P21180	CO2	100	0.391002
ATP-dependent Clp protease ATP-binding subunit clpX-like, mitochondrial **	Q9JHS4	CLPX	1.599	0.763501
Histone H2A type 2-C	Q64523	H2A2C	-1.129	0.0730602
Proteasome subunit alpha type-6	Q9QUM9	PSA6	1.008	0.976254
28S ribosomal protein S33, mitochondrial	Q9D2R8	RT33	-1.024	0.968098
SUN domain-containing protein 1	Q9D666	SUN1	-5.085	0.374145
Troponin T, fast skeletal muscle	Q9QZ47	TNNT3	1.14	0.411909
Histone H1.0	P10922	H10	-1.083	0.502785
RNA-binding protein 3	O89086	RBM3	-1.305	0.604388
Thioredoxin-like protein 1	Q8CDN6	TXNL1	1.021	0.976863
COP9 signalosome complex subunit 1	Q99LD4	CSN1	3.361	0.111383
Serine hydroxymethyltransferase, cytosolic	P50431	GLYC	-1.235	0.231377
Collagen alpha-1(XVIII) chain	P39061	COIA1	1.056	0.698568
ATP-binding cassette sub-family E member 1	P61222	ABCE1	1.023	0.959896
3-phosphoinositide-dependent protein kinase 1 **	Q9Z2A0	PDPK1	100	0.391002
Nucleolar protein 3	Q9D1X0	NOL3	1.1	0.785543
N(4)-(beta-N-acetylglucosaminyl)-L-asparaginase	Q64191	ASPG	1.299	0.0772724
CCA tRNA nucleotidyltransferase 1, mitochondrial	Q8K1J6	TRNT1	1.006	0.989601
Endoplasmic reticulum aminopeptidase 1	Q9EQH2	ERAP1	1.005	0.98508
Junctophilin-1	Q9ET80	JPH1	1.128	0.57675
Protein LSM14 homolog A	Q8K2F8	LS14A	-6.917	0.274113
Phosphatidylinositol transfer protein alpha isoform	P53810	PIPNA	1.161	0.281313
Transmembrane protein 132A **	Q922P8	T132A	1.424	0.785073
Carbonic anhydrase 1	P13634	CAH1	1.028	0.848057
Serine hydroxymethyltransferase, mitochondrial	Q9CZN7	GLYM	1.125	0.747593
Major vault protein	Q9EQK5	MVP	-1.226	0.604422
Elongation factor 2	P58252	EF2	-1.042	0.753873
Ras-related protein Rap-1A	P62835	RAP1A	1.108	0.836381
Multiple epidermal growth factor-like domains protein 8	P60882	MEGF8	-1.191	0.567308
Prolactin-8A9	Q9CQ58	PR8A9	-1.999	0.199876
Folliculin-interacting protein 1 **	Q68FD7	FNIP1	-1.618	0.75842
Transcription factor IIIB 90 kDa subunit	Q8CFK2	TF3B	1.132	0.234002
Probable pleckstrin homology domain-containing family N member 1	Q8C886	PKHN1	-1.504	0.0686564
60S ribosomal protein L15	Q9CZM2	RL15	-1.003	0.986417
Uncharacterized protein C9orf40 homolog **	Q8VCE4	CI040	100	0.341708
Cytochrome b-c1 complex subunit 9	Q8R1I1	QCR9	1.305	0.374094
Transcriptional activator protein Pur-alpha	P42669	PURA	-1.233	0.60868
Ubiquilin-2	Q9QZM0	UBQL2	-1.133	0.589623
Proteasome subunit beta type-8 **	P28063	PSB8	-1.84	0.420733
Elongation factor Ts, mitochondrial	Q9CZR8	EFTS	1.036	0.94165
Aldo-keto reductase family 1 member B1	P45376	ALDR	-1.048	0.666843
Mitochondrial import receptor subunit TOM22 homolog **	Q9CPQ3	TOM22	100	0.391002
Succinate--CoA ligase [ADP-forming] subunit beta, mitochondrial	Q9Z2I9	SUCB1	1.145	0.491817
Cystatin-B	Q62426	CYTB	1.014	0.914042
Murinoglobulin-2	P28666	MUG2	-1.366	0.756348
Calcium-binding protein 39-like	Q9DB16	CB39L	-1.003	0.99318
Tripartite motif-containing protein 65 **	Q8BFW4	TRI65	100	0.391002
Ubiquitin-conjugating enzyme E2 B	P63147	UBE2B	-1.072	0.487712
H/ACA ribonucleoprotein complex subunit 1 **	Q9CY66	GAR1	100	0.086072
Y-box-binding protein 3	Q9JKB3	YBOX3	-1.019	0.964287
Leydig cell tumor 10 kDa protein homolog **	Q8R1F0	L10K	100	0.391002
GDH/6PGL endoplasmic bifunctional protein	Q8CFX1	G6PE	1.152	0.465108
Ketimine reductase mu-crystallin	O54983	CRYM	-1.06	0.842917
Nucleophosmin **	Q61937	NPM	-1.426	0.512025
Fatty acid-binding protein, heart	P11404	FABPH	1.065	0.810584
RNA guanine-N7 methyltransferase activating subunit **	Q9CQY2	RAMAC	-32.755	0.194697
Protein-tyrosine kinase 2-beta	Q9QVP9	FAK2	-1.181	0.459451
DnaJ homolog subfamily A member 2	Q9QYJ0	DNJA2	1.055	0.825865
Y-box-binding protein 2 **	Q9Z2C8	YBOX2	4.203	0.293103
YTH domain-containing family protein 3 **	Q8BYK6	YTHD3	1.484	0.632931
Glycylpeptide N-tetradecanoyltransferase 2 **	O70311	NMT2	100	0.391002
C-terminal-binding protein 1	O88712	CTBP1	-1.032	0.960704
Extracellular superoxide dismutase [Cu-Zn]	O09164	SODE	-1.019	0.947886
Heterogeneous nuclear ribonucleoprotein A3	Q8BG05	ROA3	-1.153	0.532616
Neurolysin, mitochondrial **	Q91YP2	NEUL	1.691	0.667059
Epidermal growth factor receptor kinase substrate 8	Q08509	EPS8	-1.908	0.228839
Serine/threonine-protein kinase Nek7	Q9ES74	NEK7	-1.023	0.956313
Eukaryotic translation initiation factor 3 subunit D	O70194	EIF3D	1.31	0.571585
Hydroxymethylglutaryl-CoA synthase, cytoplasmic **	Q8JZK9	HMCS1	100	0.391002
Roundabout homolog 2 **	Q7TPD3	ROBO2	100	0.391002
Transcription and mRNA export factor ENY2	Q9JIX0	ENY2	-1.727	0.432661
NADH dehydrogenase [ubiquinone] 1 beta subcomplex subunit 8, mitochondrial	Q9D6J5	NDUB8	1.582	0.416544
Dystrobrevin beta	O70585	DTNB	-1.009	0.982689
Carbonyl reductase [NADPH] 1	P48758	CBR1	1.025	0.837363
Fructose-bisphosphate aldolase C	P05063	ALDOC	1.003	0.975689
GRAM domain-containing protein 4 **	Q8CB44	GRAM4	100	0.391002
60S ribosomal protein L37a	P61514	RL37A	1.013	0.91318
Protein preY, mitochondrial	Q9D1C3	PREY	1.055	0.840189
Transitional endoplasmic reticulum ATPase	Q01853	TERA	-1.15	0.614288
Serine/threonine-protein phosphatase 4 regulatory subunit 3B	Q922R5	P4R3B	4.486	0.173289
Protein PPP4R3C	Q3V0Y1	P4R3C	4.486	0.173289
ATP synthase subunit alpha, mitochondrial	Q03265	ATPA	1.213	0.323926
14-3-3 protein beta/alpha **	Q9CQV8	1433B	100	0.391002
MOB-like protein phocein **	Q6PEB6	PHOCN	100	0.391002
ADP-ribose glycohydrolase OARD1 **	Q8R5F3	OARD1	100	0.391002
Methylmalonyl-CoA epimerase, mitochondrial	Q9D1I5	MCEE	1.39	0.336777
NADPH:adrenodoxin oxidoreductase, mitochondrial	Q61578	ADRO	1.19	0.274208
Polymerase delta-interacting protein 2	Q91VA6	PDIP2	-1.002	0.990405
Matrin-3 **	Q8K310	MATR3	-7.61	0.415733
A-kinase anchor protein 2	O54931	AKAP2	-1.404	0.326148
Phenylalanine-4-hydroxylase	P16331	PH4H	1.491	0.175002
Importin subunit alpha-4 **	O35344	IMA4	1.008	0.98242
Aldehyde oxidase 3	G3X982	AOXC	1.033	0.904523
Protein LYRIC **	Q80WJ7	LYRIC	-1.213	0.87996
UDP-glucose 6-dehydrogenase **	O70475	UGDH	100	0.391002
Enoyl-CoA hydratase, mitochondrial	Q8BH95	ECHM	1.307	0.265084
A-kinase anchor protein 12 **	Q9WTQ5	AKA12	-4.625	0.18339
Spermine synthase	P97355	SPSY	2.314	0.0700052
28 kDa heat- and acid-stable phosphoprotein	Q3UHX2	HAP28	-1.02	0.874242
Helicase with zinc finger domain 2 **	E9QAM5	HELZ2	100	0.391002
Choline transporter-like protein 3 **	Q921V7	CTL3	100	0.391002
LRP chaperone MESD	Q9ERE7	MESD	1.262	0.257988
Son of sevenless homolog 2	Q02384	SOS2	1.096	0.733988
F-box/LRR-repeat protein 17	Q9QZN1	FXL17	1.096	0.733988
SRC kinase signaling inhibitor 1	Q9QWI6	SRCN1	1.096	0.733988
10 kDa heat shock protein, mitochondrial	Q64433	CH10	1.203	0.196985
Calcium-dependent secretion activator 1	Q80TJ1	CAPS1	-1.165	0.755524
Calcium-dependent secretion activator 2	Q8BYR5	CAPS2	-1.165	0.755524
Biliverdin reductase A	Q9CY64	BIEA	-1.13	0.846386
SKI family transcriptional corepressor 2 **	A7M7C7	SKOR2	100	0.391002
Trimethyllysine dioxygenase, mitochondrial	Q91ZE0	TMLH	1.091	0.406841
Acyl-CoA dehydrogenase family member 10	Q8K370	ACD10	1.064	0.575903
Calsequestrin-1	O09165	CASQ1	-1.604	0.222376
Glutaredoxin-related protein 5, mitochondrial	Q80Y14	GLRX5	1.19	0.658933
Delta-sarcoglycan	P82347	SGCD	-1.098	0.892331
Protein unc-45 homolog B	Q8CGY6	UN45B	-1.075	0.684666
Mannose-1-phosphate guanyltransferase beta **	Q8BTZ7	GMPPB	1.006	0.982427
Selenocysteine-specific elongation factor **	Q9JHW4	SELB	100	0.181744
Proline-rich protein 33	Q8C494	PRR33	-1.96	0.352506
COMM domain-containing protein 9 **	Q8K2Q0	COMD9	100	0.391002
Protein phosphatase 1F **	Q8CGA0	PPM1F	1.885	0.697015
55 kDa erythrocyte membrane protein **	P70290	EM55	-1.635	0.753955
Peroxisomal trans-2-enoyl-CoA reductase	Q99MZ7	PECR	1.012	0.972835
Tropomyosin alpha-1 chain	P58771	TPM1	-1.28	0.137338
Copper homeostasis protein cutC homolog	Q9D8X1	CUTC	1.432	0.166347
Aldehyde dehydrogenase 1A1	P24549	AL1A1	-1.016	0.93502
Syntaxin-17 **	Q9D0I4	STX17	100	0.391002
Mitochondrial coenzyme A diphosphatase NUDT8	Q9CR24	NUDT8	-1.21	0.474804
Glycerol-3-phosphate phosphatase	Q8CHP8	PGP	1.212	0.306098
26S proteasome non-ATPase regulatory subunit 13 **	Q9WVJ2	PSD13	100	0.391002
Protein-glutamine gamma-glutamyltransferase 2	P21981	TGM2	1.315	0.0544089
Ras-related protein Rab-7b	Q8VEA8	RAB7B	-1.825	0.271063
Microtubule-associated proteins 1A/1B light chain 3A **	Q91VR7	MLP3A	100	0.391002
Microtubule-associated proteins 1A/1B light chain 3B **	Q9CQV6	MLP3B	100	0.391002
60S ribosomal protein L35	Q6ZWV7	RL35	-1.305	0.677994
Glucose-6-phosphate 1-dehydrogenase X	Q00612	G6PD1	-1.022	0.907909
Homer protein homolog 2	Q9QWW1	HOME2	-1.694	0.280411
Bromodomain and WD repeat-containing protein 1 **	Q921C3	BRWD1	100	0.391002
Voltage-dependent L-type calcium channel subunit beta-4	Q8R0S4	CACB4	1.058	0.715649
Structural maintenance of chromosomes protein 4 **	Q8CG47	SMC4	1.377	0.793102
Protein LZIC	Q8K3C3	LZIC	2.601	0.393969
Pyruvate dehydrogenase phosphatase regulatory subunit, mitochondrial	Q7TSQ8	PDPR	1.195	0.46078
Zinc finger translocation-associated protein	Q4VA45	ZFTA	1.284	0.240397
Acyl-coenzyme A diphosphatase NUDT19	P11930	NUD19	1.041	0.89903
Voltage-dependent anion-selective channel protein 3	Q60931	VDAC3	-1.453	0.450078
Hormone-sensitive lipase **	P54310	LIPS	100	0.391002
39S ribosomal protein L39, mitochondrial	Q9JKF7	RM39	-1.023	0.950206
Proteasome subunit beta type-3	Q9R1P1	PSB3	1.038	0.76671
Group XIIA secretory phospholipase A2 **	Q9EPR2	PG12A	100	0.391002
NAD kinase 2, mitochondrial	Q8C5H8	NAKD2	-1.03	0.92743
Methionine adenosyltransferase 2 subunit beta	Q99LB6	MAT2B	1.009	0.941026
Peroxisomal N(1)-acetyl-spermine/spermidine oxidase **	Q8C0L6	PAOX	-1.955	0.574603
Ribose-5-phosphate isomerase **	P47968	RPIA	2.242	0.443918
Hepatoma-derived growth factor	P51859	HDGF	-1.059	0.76747
Ectopic P granules protein 5 homolog	Q80TA9	EPG5	-1.147	0.728228
Immunoglobulin kappa constant	P01837	IGKC	-1.4	0.52117
60S ribosomal protein L23a	P62751	RL23A	1.225	0.523465
Eukaryotic translation initiation factor 3 subunit I	Q9QZD9	EIF3I	1.04	0.903379
39S ribosomal protein L13, mitochondrial	Q9D1P0	RM13	-1.043	0.927672
Alpha-1-antitrypsin 1-1	P07758	A1AT1	-1.157	0.721537
Collagen alpha-1(I) chain	P11087	CO1A1	-1.494	0.116984
Glycine N-methyltransferase	Q9QXF8	GNMT	1.349	0.263927
Cytochrome b-c1 complex subunit Rieske, mitochondrial	Q9CR68	UCRI	1.441	0.222509
Extended synaptotagmin-2	Q3TZZ7	ESYT2	1.301	0.278369
Rab5 GDP/GTP exchange factor **	Q9JM13	RABX5	2.316	0.628942
Calpain-7	Q9R1S8	CAN7	-1.412	0.542442
Protein disulfide-isomerase	P09103	PDIA1	-1.353	0.593191
Adenylate kinase 4, mitochondrial **	Q9WUR9	KAD4	2.795	0.580017
Protein lin-7 homolog A	Q8JZS0	LIN7A	-1.233	0.862207
Zinc-alpha-2-glycoprotein	Q64726	ZA2G	1.125	0.627159
Iron-sulfur cluster assembly 1 homolog, mitochondrial	Q9D924	ISCA1	1.073	0.761476
Galactoside alpha-(1, 2)-fucosyltransferase 2 **	Q9JL27	FUT2	100	0.391002
Laforin **	Q9WUA5	EPM2A	2.948	0.375632
Probable JmjC domain-containing histone demethylation protein 2C **	Q69ZK6	JHD2C	1.327	0.850878
ER degradation-enhancing alpha-mannosidase-like protein 1	Q925U4	EDEM1	1.051	0.510795
Ras-related protein Rab-8A **	P55258	RAB8A	-1.013	0.993107
Adenylyl cyclase-associated protein 2	Q9CYT6	CAP2	1.181	0.728451
Calpain small subunit 1	O88456	CPNS1	1.212	0.394621
Asporin	Q99MQ4	ASPN	1.482	0.121419
COX assembly mitochondrial protein homolog **	Q9CPZ8	COXM1	1.508	0.419377
Dihydropyrimidinase-related protein 3	Q62188	DPYL3	-2.861	0.00977618
Cathepsin B	P10605	CATB	1.083	0.523542
CapZ-interacting protein	Q3UZA1	CPZIP	-1.019	0.88785
Ubiquitin carboxyl-terminal hydrolase 28 **	Q5I043	UBP28	1.173	0.86346
Carbohydrate sulfotransferase 15 **	Q91XQ5	CHSTF	1.173	0.86346
Transferrin receptor protein 2 **	Q9JKX3	TFR2	1.173	0.86346
NADH dehydrogenase [ubiquinone] 1 alpha subcomplex subunit 10, mitochondrial	Q99LC3	NDUAA	1.275	0.416152
Intersectin-1 **	Q9Z0R4	ITSN1	1.608	0.47315
Solute carrier family 22 member 4 **	Q9Z306	S22A4	1.813	0.336549
Dual specificity mitogen-activated protein kinase kinase 5 **	Q9WVS7	MP2K5	1.813	0.336549
Solute carrier family 15 member 4 **	Q91W98	S15A4	2.422	0.46173
Acetylcholine receptor subunit alpha **	P04756	ACHA	2.422	0.46173
Beta-sarcoglycan	P82349	SGCB	-1.909	0.598891
NAD-dependent protein deacetylase sirtuin-2 **	Q8VDQ8	SIR2	2.561	0.601314
Copper chaperone for superoxide dismutase	Q9WU84	CCS	-1.5	0.544263
Protein lin-7 homolog B **	O88951	LIN7B	-1.166	0.843625
60S ribosomal protein L27a	P14115	RL27A	1.089	0.839595
Delta-1-pyrroline-5-carboxylate dehydrogenase, mitochondrial	Q8CHT0	AL4A1	1.122	0.274226
Calcium uptake protein 1, mitochondrial **	Q8VCX5	MICU1	1.792	0.716413
Peptidyl-prolyl cis-trans isomerase FKBP5	Q64378	FKBP5	-1.109	0.805607
Alpha-1-antitrypsin 1-2	P22599	A1AT2	-1.049	0.499693
Vacuolar protein sorting-associated protein 26A	P40336	VP26A	-1.122	0.795555
60S ribosomal protein L18a	P62717	RL18A	-1.051	0.756656
2-methoxy-6-polyprenyl-1, 4-benzoquinol methylase, mitochondrial	Q9CXI0	COQ5	-1.097	0.871211
Carboxypeptidase N subunit 2 **	Q9DBB9	CPN2	1.149	0.799592
Rab GDP dissociation inhibitor beta	Q61598	GDIB	1.095	0.465988
Alpha-2-HS-glycoprotein	P29699	FETUA	-1.204	0.301097
116 kDa U5 small nuclear ribonucleoprotein component	O08810	U5S1	1.339	0.712835
Protein monoglycylase TTLL8 **	A4Q9F1	TTLL8	1.845	0.598417
Glutathione S-transferase P 2	P46425	GSTP2	-1.113	0.229125
Alpha-centractin **	P61164	ACTZ	-3.703	0.525827
Uncharacterized protein C4orf54 homolog	E0CYV9	CD054	1.231	0.749796
Nucleoside diphosphate kinase B	Q01768	NDKB	1.11	0.61374
Myeloid-derived growth factor	Q9CPT4	MYDGF	-1.017	0.945615
Cytochrome c oxidase subunit 2	P00405	COX2	2.107	0.295451
Vesicle-associated membrane protein-associated protein B	Q9QY76	VAPB	-1.113	0.71659
Insulin receptor substrate 1 **	P35569	IRS1	1.904	0.638575
Small muscular protein	Q9DC77	SMPX	-1.093	0.792919
WD repeat and FYVE domain-containing protein 3 **	Q6VNB8	WDFY3	-1.048	0.915098
Mitogen-activated protein kinase 12	O08911	MK12	1.127	0.273743
39S ribosomal protein L17, mitochondrial	Q9D8P4	RM17	1.186	0.649096
60 kDa heat shock protein, mitochondrial	P63038	CH60	1.132	0.45856
Mitochondrial import inner membrane translocase subunit Tim8 A	Q9WVA2	TIM8A	1.157	0.649808
Acyl carrier protein, mitochondrial **	Q9CR21	ACPM	3.724	0.170604
ATP-binding cassette sub-family B member 10, mitochondrial **	Q9JI39	ABCBA	100	0.391002
Dual specificity mitogen-activated protein kinase kinase 2	Q63932	MP2K2	-1.476	0.588172
Stromal cell-derived factor 2	Q9DCT5	SDF2	-1.018	0.760472
Thiosulfate sulfurtransferase/rhodanese-like domain-containing protein 3 **	Q9D0B5	TSTD3	1.859	0.415358
Histone H2AX **	P27661	H2AX	-1.483	0.663138
T-complex protein 1 subunit beta	P80314	TCPB	-1.252	0.389496
ATP synthase F(0) complex subunit B1, mitochondrial	Q9CQQ7	AT5F1	1.2	0.689998
Filamin-A-interacting protein 1 **	Q9CS72	FLIP1	1.287	0.857453
Pleckstrin **	Q9JHK5	PLEK	100	0.391002
39S ribosomal protein L33, mitochondrial **	Q9CQP0	RM33	1.056	0.92606
60S ribosomal protein L21	O09167	RL21	-1.002	0.992138
NSFL1 cofactor p47	Q9CZ44	NSF1C	1.022	0.815502
NADH dehydrogenase [ubiquinone] flavoprotein 3, mitochondrial	Q8BK30	NDUV3	1.341	0.155456
Myosin light chain 1/3, skeletal muscle isoform	P05977	MYL1	-1.247	0.0956042
39S ribosomal protein L12, mitochondrial	Q9DB15	RM12	1.088	0.772645
CD44 antigen	P15379	CD44	-1.845	0.0906335
Eukaryotic translation initiation factor 3 subunit H	Q91WK2	EIF3H	-1.013	0.971267
Ribosomal protein S6 kinase alpha-3	P18654	KS6A3	-2.228	0.407174
LIM domain-binding protein 3	Q9JKS4	LDB3	1.131	0.480833
Tumor necrosis factor receptor superfamily member 16 **	Q9Z0W1	TNR16	1.346	0.844051
Collagen alpha-1(V) chain **	O88207	CO5A1	5.458	0.477105
39S ribosomal protein L16, mitochondrial	Q99N93	RM16	1.46	0.346205
EH domain-containing protein 4	Q9EQP2	EHD4	1.517	0.567724
Putative deoxyribonuclease TATDN1	Q6P8M1	TATD1	-1.299	0.487166
MICOS complex subunit Mic26	Q9DCZ4	MIC26	1.281	0.652188
CYFIP-related Rac1 interactor B	Q921M7	CYRIB	-1.028	0.825586
Orofacial cleft 1 candidate gene 1 protein homolog **	Q8BGX4	OFCC1	100	0.391002
Dynactin subunit 5 **	Q9QZB9	DCTN5	1.41	0.821115
U6 snRNA-associated Sm-like protein LSm2	O35900	LSM2	-1.719	0.335894
Glutamyl-tRNA(Gln) amidotransferase subunit B, mitochondrial **	Q99JT1	GATB	1.721	0.645212
Apolipoprotein E	P08226	APOE	-1.781	0.298961
DNA damage-binding protein 1	Q3U1J4	DDB1	-1.138	0.321042
SPRY domain-containing protein 4	Q91WK1	SPRY4	-1.015	0.86787
Tetranectin	P43025	TETN	1.167	0.548272
Acyl-coenzyme A thioesterase THEM4	Q3UUI3	THEM4	1.411	0.13996
Tryptophan--tRNA ligase, cytoplasmic	P32921	SYWC	1.3	0.29509
Translin-associated protein X	Q9QZE7	TSNAX	1.207	0.381663
Sodium-coupled neutral amino acid transporter 1 **	Q8K2P7	S38A1	1.46	0.565906
Synaptobrevin homolog YKT6 **	Q9CQW1	YKT6	100	0.391002
TIP41-like protein	Q8BH58	TIPRL	-1.058	0.671594
ADP-ribosylation factor 1	P84078	ARF1	-1.182	0.548982
ADP-ribosylation factor 3	P61205	ARF3	-1.182	0.548982
6-phosphogluconolactonase	Q9CQ60	6PGL	-1.005	0.982399
Protein angel homolog 2 **	Q8K1C0	ANGE2	1.254	0.597264
Glutathione S-transferase P 1	P19157	GSTP1	-1.12	0.18126
Protein transport protein Sec24A **	Q3U2P1	SC24A	-6.097	0.377044
ADP-ribosylation factor GTPase-activating protein 1 **	Q9EPJ9	ARFG1	100	0.391002
AMP deaminase 3 **	O08739	AMPD3	-1.015	0.991335
Pirin	Q9D711	PIR	-1.136	0.266343
Xyloside xylosyltransferase 1	Q3U4G3	XXLT1	1.069	0.849076
Trifunctional purine biosynthetic protein adenosine-3	Q64737	PUR2	1.08	0.601987
Centrosomal protein of 152 kDa **	A2AUM9	CE152	16.189	0.417651
Inositol 1, 4, 5-trisphosphate receptor-interacting protein-like 2	Q3UV16	IPIL2	-1.315	0.818242
Synaptosomal-associated protein 29	Q9ERB0	SNP29	-2.072	0.225888
Polypeptide N-acetylgalactosaminyltransferase 3	P70419	GALT3	-1.275	0.690209
Phospholipase A and acyltransferase 3	Q8R3U1	PLAT3	-1.47	0.423192
Guanine nucleotide-binding protein G(I)/G(S)/G(O) subunit gamma-12 **	Q9DAS9	GBG12	-6.015	0.1277
AP-1 complex subunit beta-1 **	O35643	AP1B1	-1.512	0.400724
Lactase-like protein	Q8K1F9	LCTL	2.368	0.0807134
ATP-dependent Clp protease proteolytic subunit, mitochondrial	O88696	CLPP	1.02	0.939698
Rho GTPase-activating protein SYDE1	Q9DBZ9	SYDE1	1.01	0.953496
Transmembrane and coiled-coil domain-containing protein 3 **	Q8BH01	TMCO3	-1.417	0.819021
Regulation of nuclear pre-mRNA domain-containing protein 2 **	Q6NXI6	RPRD2	-1.417	0.819021
Ankyrin repeat domain-containing protein 26 **	Q811D2	ANR26	-1.417	0.819021
Ryanodine receptor 3	A2AGL3	RYR3	1.591	0.102851
28S ribosomal protein S27, mitochondrial **	Q8BK72	RT27	100	0.365743
Tax1-binding protein 3	Q9DBG9	TX1B3	-1.029	0.923904
Myozenin-2	Q9JJW5	MYOZ2	1.117	0.758431
Catenin alpha-1 **	P26231	CTNA1	2.953	0.567769
Lactoylglutathione lyase	Q9CPU0	LGUL	-1.032	0.737644
Eukaryotic translation initiation factor 4H	Q9WUK2	IF4H	1.026	0.860123
Sodium/potassium-transporting ATPase subunit alpha-4	Q9WV27	AT1A4	1.485	0.384535
14-3-3 protein zeta/delta	P63101	1433Z	1.084	0.912027
Proteasome adapter and scaffold protein ECM29 **	Q6PDI5	ECM29	100	0.391002
39S ribosomal protein L45, mitochondrial	Q9D0Q7	RM45	-1.101	0.777875
Contactin-5	P68500	CNTN5	-2.154	0.0383602
Nucleobindin-1	Q02819	NUCB1	1.191	0.780342
Oxygen-dependent coproporphyrinogen-III oxidase, mitochondrial	P36552	HEM6	-1.007	0.957944
Transcription initiation factor TFIID subunit 7 **	Q9R1C0	TAF7	1.509	0.657541
S-methyl-5'-thioadenosine phosphorylase	Q9CQ65	MTAP	-1.136	0.550013
Cytochrome c, somatic	P62897	CYC	1.328	0.0925162
Importin subunit alpha-5 **	Q60960	IMA5	1.284	0.867534
Importin subunit alpha-7 **	O35345	IMA7	1.284	0.867534
Protein Hikeshi	Q9DD02	HIKES	-1.054	0.919921
Nicotinate phosphoribosyltransferase **	Q8CC86	PNCB	2.224	0.641142
Vacuolar protein sorting-associated protein 13C	Q8BX70	VP13C	-1.536	0.464994
Beta-1-syntrophin	Q99L88	SNTB1	-1.183	0.562752
DNA-(apurinic or apyrimidinic site) endonuclease	P28352	APEX1	1.1	0.378561
Carboxylesterase 1D	Q8VCT4	EST1D	-1.28	0.678187
Acyl-coenzyme A thioesterase 1 **	O55137	ACOT1	-2.4	0.254759
Ribosomal protein S6 kinase alpha-1 **	P18653	KS6A1	-1.142	0.852499
Spermatogenesis-associated protein 2-like protein **	Q8BNN1	SPA2L	-1.142	0.852499
Protein phosphatase 1G **	Q61074	PPM1G	-1.142	0.852499
Diacylglycerol kinase eta **	D3YXJ0	DGKH	-1.142	0.852499
Cerebral dopamine neurotrophic factor	Q8CC36	CDNF	-1.195	0.691634
Isobutyryl-CoA dehydrogenase, mitochondrial	Q9D7B6	ACAD8	1.027	0.965578
Telethonin	O70548	TELT	1.21	0.658558
Peroxisomal membrane protein PEX14 **	Q9R0A0	PEX14	1.259	0.877752
Endophilin-B2 **	Q8R3V5	SHLB2	-1.65	0.750037
KICSTOR complex protein SZT2	A2A9C3	SZT2	1.041	0.811338
Protein arginine N-methyltransferase 1	Q9JIF0	ANM1	-1.125	0.657025
Leucine-rich repeat-containing protein 47	Q505F5	LRC47	1.01	0.97619
Ras-related protein Rab-5B	P61021	RAB5B	-1.205	0.534564
DDB1- and CUL4-associated factor 11 **	Q91VU6	DCA11	100	0.391002
Cyclin-dependent kinase 4 inhibitor C **	Q60772	CDN2C	-1.145	0.927119
Centromere protein V	Q9CXS4	CENPV	1.036	0.871297
3-hydroxyacyl-CoA dehydrogenase type-2	O08756	HCD2	1.168	0.574601
Vigilin	Q8VDJ3	VIGLN	1.048	0.844744
Serotransferrin	Q921I1	TRFE	1.027	0.906073
Condensin complex subunit 2 **	Q8C156	CND2	-1.949	0.13919
NADH dehydrogenase [ubiquinone] 1 alpha subcomplex assembly factor 3	Q9JKL4	NDUF3	1.059	0.803802
Epidermal growth factor receptor substrate 15-like 1 **	Q60902	EP15R	-4.906	0.278823
Protein phosphatase 1A **	P49443	PPM1A	3.77	0.502196
Leucine-rich repeat and calponin homology domain-containing protein 4	Q921G6	LRCH4	-1.036	0.846567
Ras-related protein Rab-18	P35293	RAB18	-1.234	0.866418
[Pyruvate dehydrogenase (acetyl-transferring)] kinase isozyme 1, mitochondrial	Q8BFP9	PDK1	1.004	0.995319
Protein POF1B	Q8K4L4	POF1B	-1.429	0.595312
Lysophosphatidic acid receptor 6	Q8BMC0	LPAR6	1.04	0.821901
Complement C4-B **	P01029	CO4B	1.188	0.907595
Leucine-rich repeat-containing protein 14	Q8VC16	LRC14	1.217	0.594346
Fumarate hydratase, mitochondrial	P97807	FUMH	-1.008	0.967413
Cytochrome c oxidase subunit NDUFA4	Q62425	NDUA4	1.301	0.318251
High mobility group protein HMG-I/HMG-Y	P17095	HMGA1	-1.017	0.986319
Serine/threonine-protein kinase SMG1	Q8BKX6	SMG1	-1.468	0.268216
Peroxisomal membrane protein PEX16	Q91XC9	PEX16	-1.152	0.294087
RNA polymerase II-associated factor 1 homolog	Q8K2T8	PAF1	1.092	0.741385
Tumor protein p63-regulated gene 1-like protein **	Q9DBS2	TPRGL	25.764	0.407483
Sialidase-2	Q9JMH3	NEUR2	-1.219	0.187238
28S ribosomal protein S16, mitochondrial	Q9CPX7	RT16	1.077	0.886951
Profilin-1	P62962	PROF1	1.016	0.890036
3-hydroxyisobutyryl-CoA hydrolase, mitochondrial	Q8QZS1	HIBCH	1.123	0.424586
Charged multivesicular body protein 5 **	Q9D7S9	CHMP5	1.722	0.690315
Acetyl-coenzyme A synthetase, cytoplasmic **	Q9QXG4	ACSA	2.695	0.32733
Talin-2	Q71LX4	TLN2	1.029	0.855785
Sodium-coupled neutral amino acid transporter 3	Q9DCP2	S38A3	1.939	0.120381
28S ribosomal protein S14, mitochondrial	Q9CR88	RT14	1.177	0.31978
Guanine nucleotide exchange factor MSS4 **	Q91X96	MSS4	1.047	0.900759
Prostaglandin reductase 2	Q8VDQ1	PTGR2	-1.045	0.647731
Synaptotagmin-7 **	Q9R0N7	SYT7	-1.318	0.603779
PEST proteolytic signal-containing nuclear protein	Q6P8I4	PCNP	-1.806	0.123816
CDK5 regulatory subunit-associated protein 2 **	Q8K389	CK5P2	1.079	0.937909
Protein-glutamine gamma-glutamyltransferase K **	Q9JLF6	TGM1	57.014	0.396164
Neurexin-2 **	E9Q7X7	NRX2A	-1.539	0.683829
Transmembrane emp24 domain-containing protein 9 **	Q99KF1	TMED9	1.24	0.885197
Cardiomyopathy-associated protein 5	Q70KF4	CMYA5	1.001	0.994743
Signal recognition particle receptor subunit alpha **	Q9DBG7	SRPRA	100	0.391002
Coiled-coil domain-containing protein 174 **	Q3U155	CC174	100	0.391002
Beta-centractin **	Q8R5C5	ACTY	-5.032	0.48542
Ras-related protein Rab-14	Q91V41	RAB14	-1.382	0.456743
Low-density lipoprotein receptor-related protein 2 **	A2ARV4	LRP2	100	0.391002
Alpha-globin transcription factor CP2 **	Q9ERA0	TFCP2	2.05	0.667394
Probable ATP-dependent RNA helicase DDX5	Q61656	DDX5	-1.061	0.875491
Tubulin beta-5 chain	P99024	TBB5	-1.091	0.938392
Voltage-dependent anion-selective channel protein 2	Q60930	VDAC2	1.254	0.443422
Transcription factor Sp6 **	Q9ESX2	SP6	100	0.391002
Dihydropteridine reductase	Q8BVI4	DHPR	1.101	0.234486
40S ribosomal protein S5	P97461	RS5	-1.001	0.995745
Ras-related protein Rab-6B	P61294	RAB6B	-1.553	0.717075
Ras-related protein Rab-6A	P35279	RAB6A	-1.553	0.717075
60S ribosomal protein L36	P47964	RL36	1.103	0.877391
Bardet-Biedl syndrome 10 protein homolog **	Q9DBI2	BBS10	100	0.077539
Eukaryotic translation initiation factor 4 gamma 2	Q62448	IF4G2	1.113	0.894023
Echinoderm microtubule-associated protein-like 2	Q7TNG5	EMAL2	1.109	0.645188
CXXC motif containing zinc binding protein	Q8BHG2	CZIB	1.062	0.8556
Mitochondrial pyruvate carrier 1	P63030	MPC1	-1.148	0.913169
Histone H3.2	P84228	H32	-1.647	0.0937681
Histone H3.3C	P02301	H3C	-1.647	0.0937681
Histone H3.1	P68433	H31	-1.647	0.0937681
Histone H3.3	P84244	H33	-1.647	0.0937681
Protein transport protein Sec31A	Q3UPL0	SC31A	1.139	0.654662
Inorganic pyrophosphatase	Q9D819	IPYR	1.074	0.645892
Nucleoprotein TPR	F6ZDS4	TPR	1.092	0.260256
Fibrinogen beta chain	Q8K0E8	FIBB	1.31	0.784463
Phosphorylase b kinase regulatory subunit alpha, skeletal muscle isoform **	P18826	KPB1	-5.91	0.248674
GDP-L-fucose synthase	P23591	FCL	-1.13	0.547231
Hydroxyacyl-coenzyme A dehydrogenase, mitochondrial	Q61425	HCDH	1.139	0.481696
Arginine--tRNA ligase, cytoplasmic	Q9D0I9	SYRC	1.174	0.512118
Enoyl-[acyl-carrier-protein] reductase, mitochondrial	Q9DCS3	MECR	1.277	0.475552
Centrosomal protein of 170 kDa **	Q6A065	CE170	100	0.391002
Centrosomal protein of 170 kDa protein B **	Q80U49	C170B	100	0.391002
X-linked lymphocyte-regulated protein 3B **	Q6P205	XL3B	-2.252	0.637242
X-linked lymphocyte-regulated protein 3C **	Q61806	XL3C	-2.252	0.637242
Coiled-coil domain-containing protein 39 **	Q9D5Y1	CCD39	-2.252	0.637242
E3 ubiquitin-protein ligase HERC2	Q4U2R1	HERC2	-1.008	0.989688
TRAF-type zinc finger domain-containing protein 1 **	Q3UDK1	TRAD1	100	0.391002
Isocitrate dehydrogenase [NAD] subunit gamma 1, mitochondrial	P70404	IDHG1	1.445	0.320884
Ras-related protein Rab-25	Q9WTL2	RAB25	-1.172	0.647821
Prolargin	Q9JK53	PRELP	1.07	0.463939
Cellular retinoic acid-binding protein 2 **	P22935	RABP2	100	0.208151
WD repeat, SAM and U-box domain-containing protein 1 **	Q9D0I6	WSDU1	100	0.391002
Moesin	P26041	MOES	-1.199	0.759571
Myelin protein P0	P27573	MYP0	-1.475	0.627441
Cyclin-G1	P51945	CCNG1	1.39	0.676864
Protein MEMO1	Q91VH6	MEMO1	-1.251	0.146358
DCN1-like protein 2	Q8BZJ7	DCNL2	-1.113	0.831823
ATP-dependent zinc metalloprotease YME1L1 **	O88967	YMEL1	-1.335	0.847894
Vesicle-associated membrane protein 8	O70404	VAMP8	-1.098	0.754153
FUN14 domain-containing protein 2	Q9D6K8	FUND2	1.437	0.0995179
Dermatopontin	Q9QZZ6	DERM	-1.911	0.251132
Epsin-2 **	Q8CHU3	EPN2	1.056	0.963792
Prothymosin alpha **	P26350	PTMA	100	0.391002
14-3-3 protein epsilon	P62259	1433E	1.094	0.895368
Optineurin **	Q8K3K8	OPTN	-1.234	0.888102
Protein argonaute-2	Q8CJG0	AGO2	-1.173	0.434885
Eukaryotic initiation factor 4A-II	P10630	IF4A2	-1.136	0.742931
Protein spinster homolog 2 **	Q91VM4	SPNS2	1.965	0.653944
3-ketoacyl-CoA thiolase, mitochondrial	Q8BWT1	THIM	1.212	0.626555
D-aminoacyl-tRNA deacylase 2 **	Q8BHA3	DTD2	-1.499	0.208692
Glutathione S-transferase A4	P24472	GSTA4	1.259	0.598481
Thioredoxin, mitochondrial	P97493	THIOM	1.212	0.379376
Low-density lipoprotein receptor-related protein 6	O88572	LRP6	-1.01	0.945876
Coatomer subunit delta	Q5XJY5	COPD	-1.084	0.772293
39S ribosomal protein L43, mitochondrial	Q99N89	RM43	1.132	0.711618
Sulfotransferase 1A1	P52840	ST1A1	1.05	0.750816
Sterile alpha motif domain-containing protein 15 **	F6XZJ7	SAM15	100	0.391002
Nestin **	Q6P5H2	NEST	100	0.391002
Phytanoyl-CoA dioxygenase domain-containing protein 1	Q9DB26	PHYD1	-1.128	0.767269
Diphthine methyl ester synthase **	Q9CWQ0	DPH5	-4.482	0.284167
Endoplasmic reticulum chaperone BiP	P20029	BIP	-1.067	0.306627
Caveolae-associated protein 2	Q63918	CAVN2	1.114	0.792189
Ubiquitin thioesterase OTUB1	Q7TQI3	OTUB1	-1.158	0.65879
Isocitrate dehydrogenase [NAD] subunit alpha, mitochondrial	Q9D6R2	IDH3A	1.446	0.0805474
GTPase IMAP family member 9	G3X987	GIMA9	1.554	0.684238
1, 5-anhydro-D-fructose reductase	Q9DCT1	AKCL2	1	0.999074
Eukaryotic translation initiation factor 3 subunit J-B	Q66JS6	EI3JB	-1.052	0.943933
Eukaryotic translation initiation factor 3 subunit J-A	Q3UGC7	EI3JA	-1.052	0.943933
Peptidyl-prolyl cis-trans isomerase FKBP1A	P26883	FKB1A	1.07	0.820603
Glutamate dehydrogenase 1, mitochondrial	P26443	DHE3	1.003	0.983805
Ketohexokinase	P97328	KHK	-1.113	0.418641
STE20-like serine/threonine-protein kinase	O54988	SLK	1.272	0.00475708
Eukaryotic translation initiation factor 1b **	Q9CXU9	EIF1B	100	0.391002
Aconitate hydratase, mitochondrial	Q99KI0	ACON	1.145	0.265283
Lumican	P51885	LUM	1.189	0.602324
Importin subunit beta-1	P70168	IMB1	-1.381	0.450797
WD repeat domain phosphoinositide-interacting protein 1 **	Q8R3E3	WIPI1	1.679	0.74282
Leukosialin **	P15702	LEUK	100	0.193658
Kininogen-1	O08677	KNG1	1.023	0.875253
60S ribosomal protein L13a	P19253	RL13A	1.006	0.982587
NHL repeat-containing protein 2	Q8BZW8	NHLC2	-1.427	0.573405
Tubulin alpha-8 chain	Q9JJZ2	TBA8	-1.321	0.265247
Hypoxanthine-guanine phosphoribosyltransferase **	P00493	HPRT	1.345	0.750011
Peroxiredoxin-5, mitochondrial	P99029	PRDX5	1.202	0.0977752
Bcl-2-like protein 13	P59017	B2L13	-1.078	0.927184
GTP-binding protein SAR1a **	P36536	SAR1A	-1.215	0.896077
Werner syndrome ATP-dependent helicase homolog	O09053	WRN	-1.019	0.948791
39S ribosomal protein L27, mitochondrial	Q99N92	RM27	1.174	0.458383
DnaJ homolog subfamily A member 3, mitochondrial	Q99M87	DNJA3	1.17	0.577749
Sterol carrier protein 2	P32020	SCP2	-1.097	0.877759
Cytoplasmic protein NCK2 **	O55033	NCK2	-1.481	0.798023
Electron transfer flavoprotein-ubiquinone oxidoreductase, mitochondrial	Q921G7	ETFD	-1.086	0.906669
PDZ and LIM domain protein 4 **	P70271	PDLI4	-1.906	0.537285
Transthyretin	P07309	TTHY	1.425	0.282988
39S ribosomal protein L28, mitochondrial	Q9D1B9	RM28	-1.032	0.960909
Phosphoglucomutase-like protein 5	Q8BZF8	PGM5	-1.211	0.449577
Cytochrome c oxidase subunit 7A1, mitochondrial	P56392	CX7A1	1.284	0.589483
Kynurenine--oxoglutarate transaminase 1	Q8BTY1	KAT1	1.202	0.546341
Alpha-soluble NSF attachment protein	Q9DB05	SNAA	1.958	0.085172
Isoaspartyl peptidase/L-asparaginase	Q8C0M9	ASGL1	1.008	0.908845
Ig kappa chain V-II region 26-10	P01631	KV2A7	1.222	0.820531
Actin-related protein 2	P61161	ARP2	-1.132	0.732348
39S ribosomal protein L19, mitochondrial	Q9D338	RM19	1.079	0.784038
Pigment epithelium-derived factor	P97298	PEDF	-1.146	0.610233
26S proteasome non-ATPase regulatory subunit 11	Q8BG32	PSD11	-1.056	0.940825
Heat shock factor-binding protein 1	Q9CQZ1	HSBP1	-1.128	0.447722
HBS1-like protein **	Q69ZS7	HBS1L	2.557	0.297585
Caveolin-3 **	P51637	CAV3	-1.154	0.923008
Calcium-binding protein 39	Q06138	CAB39	-1.026	0.947992
Triokinase/FMN cyclase	Q8VC30	TKFC	1.661	0.516391
Zinc finger protein 521 **	Q6KAS7	ZN521	-1.232	0.888653
SH3 and cysteine-rich domain-containing protein **	P97306	STAC	-1.232	0.888653
Peptidyl-prolyl cis-trans isomerase F, mitochondrial	Q99KR7	PPIF	1.212	0.146468
Phosphatidylinositol-binding clathrin assembly protein	Q7M6Y3	PICAL	-1.324	0.374869
Glycogenin-1	Q9R062	GLYG	1.207	0.786969
NADP-dependent malic enzyme, mitochondrial	Q8BMF3	MAON	1.237	0.116895
Troponin T, slow skeletal muscle	O88346	TNNT1	-1.256	0.848286
Lactadherin	P21956	MFGM	-1.078	0.859195
Serine protease inhibitor A3A **	Q6P4P1	SPA3A	100	0.391002
Reticulon-4	Q99P72	RTN4	-1.982	0.514326
Serine/threonine-protein kinase Nek6 **	Q9ES70	NEK6	100	0.391002
C->U-editing enzyme APOBEC-2	Q9WV35	ABEC2	-1.877	0.247728
Dystrophin-related protein 2 **	Q05AA6	DRP2	100	0.391002
Cardiac-enriched FHL2-interacting protein **	D3Z1D3	CEFIP	100	0.391002
ATP synthase membrane subunit K, mitochondrial	Q78IK2	ATPMK	1.224	0.618056
Dynein light chain roadblock-type 1	P62627	DLRB1	1.028	0.903412
Proteasome subunit beta type-4	P99026	PSB4	1.033	0.897431
[Protein ADP-ribosylarginine] hydrolase	P54923	ADPRH	-1.052	0.749722
Translin	Q62348	TSN	-1.61	0.498408
Constitutive coactivator of PPAR-gamma-like protein 1	Q6A0A9	F120A	1.214	0.33784
Phosphorylase b kinase gamma catalytic chain, skeletal muscle/heart isoform	P07934	PHKG1	-1.585	0.165402
Lipoamide acyltransferase component of branched-chain alpha-keto acid dehydrogenase complex, mitochondrial	P53395	ODB2	1.048	0.892394
Peptidyl-prolyl cis-trans isomerase FKBP4	P30416	FKBP4	-1.336	0.651134
Ubiquitin carboxyl-terminal hydrolase isozyme L1	Q9R0P9	UCHL1	1.493	0.619552
Emerin **	O08579	EMD	100	0.391002
Polyadenylate-binding protein 1	P29341	PABP1	-1.157	0.310562
Cytosolic 10-formyltetrahydrofolate dehydrogenase	Q8R0Y6	AL1L1	-1.009	0.987792
Protein NDRG1 **	Q62433	NDRG1	1.358	0.839422
Glutaminase kidney isoform, mitochondrial	D3Z7P3	GLSK	1.358	0.648936
Protein dispatched homolog 1 **	Q3TDN0	DISP1	100	0.391002
Endoplasmic reticulum resident protein 29	P57759	ERP29	1.186	0.67981
Ras-related protein Rab-21	P35282	RAB21	1.074	0.796933
Mitochondrial import inner membrane translocase subunit Tim13	P62075	TIM13	1.145	0.506237
Peptidyl-prolyl cis-trans isomerase A	P17742	PPIA	-1.041	0.753954
WW domain-binding protein 11 **	Q923D5	WBP11	-1.467	0.51417
Sulfiredoxin-1 **	Q9D975	SRXN1	1.459	0.722616
Coagulation factor XIII A chain	Q8BH61	F13A	1.025	0.926344
Argininosuccinate lyase	Q91YI0	ARLY	1.066	0.767906
Mediator of RNA polymerase II transcription subunit 26 **	Q7TN02	MED26	-1.377	0.832875
Acyl-CoA (8-3)-desaturase **	Q920L1	FADS1	100	0.391002
High mobility group protein B2 **	P30681	HMGB2	-1.069	0.938046
Peroxiredoxin-2	Q61171	PRDX2	1.121	0.13815
Dystroglycan 1	Q62165	DAG1	-1.425	0.165012
Trifunctional enzyme subunit alpha, mitochondrial	Q8BMS1	ECHA	-1.001	0.998731
DNA fragmentation factor subunit alpha	O54786	DFFA	1.225	0.512861
DNA-directed RNA polymerase I subunit RPA49	Q8K202	RPA49	-1.216	0.705106
Thioredoxin	P10639	THIO	1.093	0.6329
GRB10-interacting GYF protein 2 **	Q6Y7W8	GGYF2	1.048	0.94754
CDGSH iron-sulfur domain-containing protein 3, mitochondrial **	B1AR13	CISD3	100	0.391002
Adenylosuccinate lyase	P54822	PUR8	-1.06	0.629773
Protein SMG8 **	Q8VE18	SMG8	100	0.391002
Medium-chain specific acyl-CoA dehydrogenase, mitochondrial	P45952	ACADM	1.051	0.833701
26S proteasome non-ATPase regulatory subunit 3 **	P14685	PSMD3	-1.505	0.722104
Intraflagellar transport protein 122 homolog **	Q6NWV3	IF122	100	0.391002
ADAMTS-like protein 1	Q8BLI0	ATL1	-1.039	0.852133
Plectin	Q9QXS1	PLEC	-1.021	0.864285
Ribosome-recycling factor, mitochondrial	Q9D6S7	RRFM	1.739	0.0874444
Rap guanine nucleotide exchange factor 3	Q8VCC8	RPGF3	-1.335	0.78831
Myosin-8	P13542	MYH8	-1.145	0.849571
Corrinoid adenosyltransferase	Q9D273	MMAB	1.137	0.449284
Heat shock 70 kDa protein 1B	P17879	HS71B	1.033	0.95447
Heat shock 70 kDa protein 1A	Q61696	HS71A	1.033	0.95447
Inositol polyphosphate 1-phosphatase **	P49442	INPP	-1.149	0.907334
Programmed cell death protein 5	P56812	PDCD5	1.161	0.589677
Eukaryotic translation initiation factor 5 **	P59325	IF5	1.58	0.599729
PDZ and LIM domain protein 5	Q8CI51	PDLI5	1.008	0.945339
Radical S-adenosyl methionine domain-containing protein 2 **	Q8CBB9	RSAD2	100	0.391002
Cartilage intermediate layer protein 1	Q66K08	CILP1	-1.162	0.463944
Zinc finger protein 609	Q8BZ47	ZN609	1.204	0.646167
Eukaryotic translation initiation factor 5A-2	Q8BGY2	IF5A2	1.01	0.942348
Probable ATP-dependent RNA helicase DDX17	Q501J6	DDX17	-1.43	0.54211
Heat shock protein beta-9	Q9DAM3	HSPB9	1.326	0.757558
Asparagine--tRNA ligase, cytoplasmic	Q8BP47	SYNC	-1.031	0.933301
Ubiquitin-conjugating enzyme E2 variant 1	Q9CZY3	UB2V1	-1.113	0.856751
Epimerase family protein SDR39U1	Q5M8N4	D39U1	-1.54	0.186561
Nuclear pore complex protein Nup54 **	Q8BTS4	NUP54	100	0.391002
Erbin	Q80TH2	ERBIN	1.215	0.627996
Phosphoglucomutase-1	Q9D0F9	PGM1	-1.119	0.722583
Basal cell adhesion molecule	Q9R069	BCAM	1.04	0.789992
60S ribosomal protein L10-like **	P86048	RL10L	1.207	0.59826
Protein ABHD11	Q8K4F5	ABHDB	1.174	0.131667
Hemopexin	Q91X72	HEMO	-1.07	0.721416
FYVE and coiled-coil domain-containing protein 1	Q8VDC1	FYCO1	-1.341	0.443549
Putative monooxygenase p33MONOX	Q9DBN4	P33MX	1.098	0.597693
Tyrosine-protein phosphatase non-receptor type 22 **	P29352	PTN22	100	0.391002
Thymosin beta-4	P20065	TYB4	1.12	0.791661
Cytosolic non-specific dipeptidase	Q9D1A2	CNDP2	-1.056	0.76266
Phosphoenolpyruvate carboxykinase [GTP], mitochondrial	Q8BH04	PCKGM	-1.3	0.623884
B-cell receptor-associated protein 31 **	Q61335	BAP31	100	0.391002
Integrin-linked protein kinase **	O55222	ILK	-2.381	0.620978
Probable C-mannosyltransferase DPY19L1 **	A6X919	D19L1	1.778	0.719555
Leucine-rich repeat LGI family member 3 **	Q8K406	LGI3	1.778	0.719555
Kinesin-like protein KIFC2 **	O08672	KIFC2	1.778	0.719555
Metastasis-suppressor KiSS-1 **	Q6Y4S4	KISS1	1.778	0.719555
Cold-inducible RNA-binding protein	P60824	CIRBP	-1.046	0.805326
39S ribosomal protein L37, mitochondrial	Q921S7	RM37	1.12	0.745353
Histidine-rich glycoprotein	Q9ESB3	HRG	-1.035	0.885029
Ubiquitin-like modifier-activating enzyme 1 Y	P31254	UBA1Y	-1.167	0.895403
Nidogen-2	O88322	NID2	1.03	0.85648
Enoyl-CoA delta isomerase 2	Q9WUR2	ECI2	-1.071	0.8865
Acylamino-acid-releasing enzyme	Q8R146	APEH	-1.246	0.317302
Proteasome activator complex subunit 3	P61290	PSME3	-1.952	0.224717
Bifunctional epoxide hydrolase 2	P34914	HYES	-1.04	0.841809
Leukocyte elastase inhibitor A	Q9D154	ILEUA	-4.744	0.286478
Leukocyte elastase inhibitor C	Q5SV42	ILEUC	-4.744	0.286478
Retinal rod rhodopsin-sensitive cGMP 3', 5'-cyclic phosphodiesterase subunit delta **	O55057	PDE6D	100	0.391002
Primary cilium assembly protein FAM149B1 **	Q6NSV7	F149B	-2.512	0.238286
Ankyrin repeat domain-containing protein 23 **	Q812A3	ANR23	100	0.391002
Centrosomal protein of 57 kDa	Q8CEE0	CEP57	1.184	0.553959
3-mercaptopyruvate sulfurtransferase	Q99J99	THTM	-1.011	0.936294
Signal recognition particle 14 kDa protein	P16254	SRP14	1.419	0.265777
Cell division control protein 42 homolog	P60766	CDC42	-1.065	0.665253
Dynein light chain roadblock-type 2 **	Q9DAJ5	DLRB2	3.477	0.536261
S-adenosylmethionine synthase isoform type-2	Q3THS6	METK2	-1	0.996844
RNA binding protein fox-1 homolog 2	Q8BP71	RFOX2	-1.283	0.194494
RNA binding protein fox-1 homolog 1	Q9JJ43	RFOX1	-1.283	0.194494
28S ribosomal protein S7, mitochondrial	Q80X85	RT07	1.06	0.897031
Fructose-2, 6-bisphosphatase TIGAR	Q8BZA9	TIGAR	-1.069	0.643519
Elongation factor 1-gamma	Q9D8N0	EF1G	1.17	0.696936
C-terminal-binding protein 2	P56546	CTBP2	-1.426	0.531472
Ubiquitin-like-conjugating enzyme ATG3 **	Q9CPX6	ATG3	-1.013	0.992847
Protein ERGIC-53 **	Q9D0F3	LMAN1	100	0.219989
Casein kinase II subunit alpha **	Q60737	CSK21	-1.064	0.942848
Complement decay-accelerating factor transmembrane isoform **	Q61476	DAF2	-1.038	0.780009
DNA polymerase theta **	Q8CGS6	DPOLQ	-68.681	0.397083
39S ribosomal protein L4, mitochondrial	Q9DCU6	RM04	1.093	0.807992
Septin-6	Q9R1T4	45175	-1.06	0.952529
Nuclear receptor-interacting protein 2 **	Q9JHR9	NRIP2	-1.27	0.873232
Acyl-coenzyme A thioesterase 2, mitochondrial	Q9QYR9	ACOT2	-1.113	0.672437
Rab GDP dissociation inhibitor alpha	P50396	GDIA	-1.022	0.749922
Translation initiation factor eIF-2B subunit delta **	Q61749	EI2BD	1.268	0.874051
Serine/threonine-protein phosphatase 2A 56 kDa regulatory subunit beta isoform **	Q6PD28	2A5B	100	0.391002
Protein kinase C and casein kinase substrate in neurons protein 2 **	Q9WVE8	PACN2	1.191	0.889796
Galectin-related protein	Q8VED9	LEGL	1.23	0.0687277
Flotillin-2	Q60634	FLOT2	1.521	0.246969
CDKN2A-interacting protein	Q8BI72	CARF	-1.616	0.433855
Calcium-binding mitochondrial carrier protein Aralar1	Q8BH59	CMC1	1.354	0.443692
Cytochrome c1, heme protein, mitochondrial	Q9D0M3	CY1	1.411	0.327763
Protein FAM205A-3 **	C0HKD2	F25A3	1.348	0.826728
Protein FAM205A-4 **	C0HKD3	F25A4	1.348	0.826728
Protein FAM205A-2 **	C0HKD1	F25A2	1.348	0.826728
39S ribosomal protein L53, mitochondrial	Q9D1H8	RM53	1.29	0.489409
Histone H4	P62806	H4	-1.646	0.0489573
Peptidyl-tRNA hydrolase ICT1, mitochondrial	Q8R035	ICT1	-1.075	0.871099
Phosphomannomutase 1	O35621	PMM1	1.122	0.829458
T-complex protein 1 subunit alpha	P11983	TCPA	1.032	0.916151
Mitotic spindle assembly checkpoint protein MAD1 **	Q9WTX8	MD1L1	1.63	0.618932
AP-1 complex subunit gamma-like 2 **	O88512	AP1G2	1.63	0.618932
Serine--tRNA ligase, cytoplasmic	P26638	SYSC	1.162	0.366096
Proteasome subunit alpha type-2	P49722	PSA2	1.004	0.960822
T-complex protein 1 subunit eta	P80313	TCPH	1.021	0.979617
FH1/FH2 domain-containing protein 1	Q6P9Q4	FHOD1	1.071	0.55225
TSC22 domain family protein 1	P62500	T22D1	-1.391	0.630154
ADP-ribosylation factor GTPase-activating protein 2	Q99K28	ARFG2	1.063	0.879058
AP2-associated protein kinase 1 **	Q3UHJ0	AAK1	100	0.391002
Echinoderm microtubule-associated protein-like 1	Q05BC3	EMAL1	-1.006	0.9808
Cytochrome c oxidase subunit 6C	Q9CPQ1	COX6C	1.435	0.515263
Charged multivesicular body protein 2a **	Q9DB34	CHM2A	1.19	0.865533
Polyribonucleotide nucleotidyltransferase 1, mitochondrial	Q8K1R3	PNPT1	1.221	0.0502071
Lymphocyte antigen 6C2 **	P0CW03	LY6C2	-1.497	0.792931
Lymphocyte antigen 6C1 **	P0CW02	LY6C1	-1.497	0.792931
Cysteine and histidine-rich domain-containing protein 1	Q9D1P4	CHRD1	-1.146	0.417644
Afadin **	Q9QZQ1	AFAD	4.808	0.490462
Serine/threonine-protein phosphatase 2B catalytic subunit alpha isoform	P63328	PP2BA	-1.716	0.569809
Dynactin subunit 1	O08788	DCTN1	1.008	0.979621
Enoyl-CoA hydratase domain-containing protein 2, mitochondrial	Q3TLP5	ECHD2	1.242	0.441682
Exosome RNA helicase MTR4	Q9CZU3	MTREX	1.069	0.937307
Collagen alpha-1(VII) chain **	Q63870	CO7A1	-8.387	0.366148
Dipeptidyl peptidase 1	P97821	CATC	1.095	0.662512
Ras-related protein Rab-3D **	P35276	RAB3D	100	0.391002
Ras-related protein Rab-3A **	P63011	RAB3A	100	0.391002
LIM and SH3 domain protein 1	Q61792	LASP1	-1.191	0.674224
Nucleoside diphosphate kinase A	P15532	NDKA	1.098	0.642105
Probable D-lactate dehydrogenase, mitochondrial	Q7TNG8	LDHD	1.448	0.103995
Xaa-Pro dipeptidase	Q11136	PEPD	-1.418	0.577788
60S ribosomal protein L38	Q9JJI8	RL38	1.28	0.519403
Caveolae-associated protein 1	O54724	CAVN1	-1.085	0.7904
Very long-chain specific acyl-CoA dehydrogenase, mitochondrial	P50544	ACADV	1.001	0.996947
DNL-type zinc finger protein **	Q9D113	DNLZ	-2.419	0.498465
Glycerol-3-phosphate dehydrogenase 1-like protein	Q3ULJ0	GPD1L	1.131	0.719572
Protocadherin 18	Q8VHR0	PCD18	-1.213	0.874212
NAD(P)H pyrophosphatase NUDT13, mitochondrial **	Q8JZU0	NUD13	100	0.101783
Protein kinase C theta type	Q02111	KPCT	-1.649	0.284188
Cysteine-rich protein 1	P63254	CRIP1	1.019	0.977397
Thioredoxin-related transmembrane protein 2	Q9D710	TMX2	2.688	0.293856
BAG family molecular chaperone regulator 3	Q9JLV1	BAG3	-1.037	0.860277
Ragulator complex protein LAMTOR5	Q9D1L9	LTOR5	-1.106	0.445913
Actin-related protein 3	Q99JY9	ARP3	1.088	0.801475
Probable helicase with zinc finger domain	Q6DFV5	HELZ	1.425	0.727493
ADP-ribosylation factor 2 **	Q8BSL7	ARF2	100	0.391002
Phosphoglycerate mutase 2	O70250	PGAM2	1.044	0.818906
Lipoprotein lipase	P11152	LIPL	1.118	0.642912
Cullin-associated NEDD8-dissociated protein 2	Q6ZQ73	CAND2	-1.044	0.94327
ATP synthase subunit epsilon, mitochondrial	P56382	ATP5E	1.458	0.392823
40S ribosomal protein S12	P63323	RS12	1.032	0.80815
CLK4-associating serine/arginine rich protein **	Q8CFC7	CLASR	-1.033	0.982458
Kinesin-like protein KIF3C **	O35066	KIF3C	1.548	0.63957
Mitochondrial glutamate carrier 1 **	Q9D6M3	GHC1	100	0.391002
Mitochondrial glutamate carrier 2 **	Q9DB41	GHC2	100	0.391002
Syntaxin-binding protein 6 **	Q8R3T5	STXB6	100	0.391002
Zinc finger protein 827 **	Q505G8	ZN827	1.677	0.624514
Glutaredoxin-3	Q9CQM9	GLRX3	1.095	0.830951
Muscleblind-like protein 1	Q9JKP5	MBNL1	1.17	0.31922
Transforming growth factor beta-1-induced transcript 1 protein	Q62219	TGFI1	1.058	0.958452
Brain-specific angiogenesis inhibitor 1-associated protein 2-like protein 1	Q9DBJ3	BI2L1	1.128	0.935346
Obscurin-like protein 1 **	D3YYU8	OBSL1	100	0.391002
Histidine--tRNA ligase, mitochondrial **	Q99KK9	SYHM	100	0.391002
Ferrochelatase, mitochondrial	P22315	HEMH	-1.247	0.698346
28S ribosomal protein S12, mitochondrial **	O35680	RT12	2.358	0.553256
Epoxide hydrolase 1 **	Q9D379	HYEP	1.653	0.749333
Actin-related protein 2/3 complex subunit 1A	Q9R0Q6	ARC1A	1.064	0.876625
Serum paraoxonase/lactonase 3	Q62087	PON3	2.706	0.416064
Sarcalumenin	Q7TQ48	SRCA	-1.264	0.574427
Nascent polypeptide-associated complex subunit alpha	Q60817	NACA	1.306	0.736088
Vesicle transport protein USE1 **	Q9CQ56	USE1	1.742	0.727539
Fatty acid-binding protein, brain **	P51880	FABP7	-1.115	0.885974
Enoyl-CoA delta isomerase 3, peroxisomal	Q78JN3	ECI3	1.921	0.642076
DnaJ homolog subfamily B member 5	O89114	DNJB5	1.052	0.589305
Target of Myb protein 1	O88746	TOM1	1.345	0.577988
Coatomer subunit zeta-1	P61924	COPZ1	-1.679	0.538797
Insulin-degrading enzyme	Q9JHR7	IDE	1.164	0.760283
Leucine-rich repeat-containing protein 20	Q8CI70	LRC20	1.662	0.0402667
Calponin-1	Q08091	CNN1	-1.045	0.950279
26S proteasome non-ATPase regulatory subunit 8	Q9CX56	PSMD8	1.053	0.67549
Spectrin alpha chain, non-erythrocytic 1	P16546	SPTN1	-1.245	0.444609
Ras-related protein Rap-1b	Q99JI6	RAP1B	-1.028	0.943096
Ubiquitin-conjugating enzyme E2 N	P61089	UBE2N	-1.159	0.800532
RuvB-like 1	P60122	RUVB1	-1.084	0.885351
Prefoldin subunit 1	Q9CWM4	PFD1	1.066	0.650965
Small nuclear ribonucleoprotein E	P62305	RUXE	-1.012	0.918194
NADH dehydrogenase [ubiquinone] 1 alpha subcomplex subunit 12	Q7TMF3	NDUAC	1.419	0.191279
Hexokinase-2	O08528	HXK2	1.374	0.0830286
Ig kappa chain V-V region NQ5-89.4	P04946	KV5AM	-1.044	0.926182
Ig kappa chain V-V region HP R16.7	P01644	KV5AB	-1.044	0.926182
Ig kappa chain V-V region HP 93G7	P01645	KV5AC	-1.044	0.926182
Ig kappa chain V-V region HP 123E6	P01646	KV5AD	-1.044	0.926182
26S proteasome regulatory subunit 7	P46471	PRS7	-1.305	0.556433
Neuroplastin	P97300	NPTN	-1.241	0.703776
Suppressor of IKBKE 1	Q9CPR7	SIKE1	1.008	0.925743
EF-hand domain-containing protein D2 **	Q9D8Y0	EFHD2	100	0.391002
Aldose reductase-related protein 2	P45377	ALD2	-1.037	0.822394
Annexin A11	P97384	ANX11	-1.143	0.465394
Peroxiredoxin-6	O08709	PRDX6	1.017	0.923393
Mitochondrial import inner membrane translocase subunit TIM44	O35857	TIM44	-1.084	0.896272
Staphylococcal nuclease domain-containing protein 1	Q78PY7	SND1	1.197	0.631201
Peroxisomal multifunctional enzyme type 2	P51660	DHB4	-1.058	0.794421
Heterogeneous nuclear ribonucleoproteins A2/B1	O88569	ROA2	-1.153	0.21399
Oxysterol-binding protein-related protein 8 **	B9EJ86	OSBL8	100	0.391002
Liprin-beta-2 **	O35711	LIPB2	100	0.391002
Potassium voltage-gated channel subfamily H member 1 **	Q60603	KCNH1	100	0.391002
Procathepsin L	P06797	CATL1	-1.219	0.0791506
Cytochrome c oxidase subunit 7C, mitochondrial	P17665	COX7C	1.467	0.227092
Haloacid dehalogenase-like hydrolase domain-containing protein 3	Q9CYW4	HDHD3	3.139	0.00213079
Nucleolin	P09405	NUCL	-1.12	0.769269
2-oxoglutarate dehydrogenase, mitochondrial	Q60597	ODO1	1.15	0.256699
Metaxin-2 **	O88441	MTX2	1.006	0.996756
Cytochrome c oxidase subunit 6A2, mitochondrial	P43023	CX6A2	-1.112	0.803579
Bleomycin hydrolase	Q8R016	BLMH	-1.034	0.802122
Pyridoxal phosphate homeostasis protein	Q9Z2Y8	PLPHP	1.071	0.621518
Fructose-1, 6-bisphosphatase 1	Q9QXD6	F16P1	1.244	0.230712
NADH-cytochrome b5 reductase 3 **	Q9DCN2	NB5R3	-1.024	0.98545
DENN domain-containing protein 3 **	A2RT67	DEND3	100	0.391002
Iron-sulfur cluster co-chaperone protein HscB **	Q8K3A0	HSC20	1.58	0.632501
3-ketoacyl-CoA thiolase B, peroxisomal	Q8VCH0	THIKB	-1.188	0.842098
AT-rich interactive domain-containing protein 1A	A2BH40	ARI1A	-1.576	0.183083
Protein NipSnap homolog 3B	Q9CQE1	NPS3B	-1.279	0.709415
Serine/threonine-protein phosphatase PP1-beta catalytic subunit	P62141	PP1B	1.075	0.640748
Paralemmin-1	Q9Z0P4	PALM	-1.067	0.907165
Myosin-7B **	A2AQP0	MYH7B	-47.153	0.386424
Long-chain-fatty-acid--CoA ligase 5	Q8JZR0	ACSL5	1.105	0.931274
Vesicle transport through interaction with t-SNAREs homolog 1B	O88384	VTI1B	-1.593	0.259892
Formylglycine-generating enzyme **	Q8R0F3	SUMF1	-1.133	0.876232
T-complex protein 1 subunit theta	P42932	TCPQ	1.206	0.699843
40S ribosomal protein S24	P62849	RS24	1.195	0.486676
Tubulin polymerization-promoting protein family member 3	Q9CRB6	TPPP3	-1.107	0.716668
Protein disulfide-isomerase A3	P27773	PDIA3	-1.214	0.627701
Filamin-B	Q80X90	FLNB	-1.03	0.911366
Inactive ubiquitin carboxyl-terminal hydrolase 54 **	Q8BL06	UBP54	1.837	0.64012
Tumor protein D54	Q9CYZ2	TPD54	1.071	0.794395
5-oxoprolinase	Q8K010	OPLA	1.161	0.375448
V-type proton ATPase subunit F	Q9D1K2	VATF	1.2	0.857881
Protein phosphatase methylesterase 1 **	Q8BVQ5	PPME1	100	0.391002
Tubulin alpha-1A chain	P68369	TBA1A	-1.278	0.394978
Tubulin alpha-1B chain	P05213	TBA1B	-1.278	0.394978
Tubulin alpha-1C chain	P68373	TBA1C	-1.278	0.394978
NADH dehydrogenase [ubiquinone] 1 beta subcomplex subunit 2, mitochondrial **	Q9CPU2	NDUB2	3.104	0.387863
Cysteine and glycine-rich protein 2 **	P97314	CSRP2	-1.771	0.711212
Abscission/NoCut checkpoint regulator **	Q9DAZ9	ANCHR	-1.087	0.9548
Mitochondrial import inner membrane translocase subunit Tim10 B	Q9WV96	T10B	1.075	0.899848
Beta-2-glycoprotein 1	Q01339	APOH	1.036	0.756828
Cysteine desulfurase, mitochondrial	Q9Z1J3	NFS1	1.317	0.612605
Transforming growth factor-beta-induced protein ig-h3	P82198	BGH3	-1.18	0.226268
Glutathione S-transferase LANCL1	O89112	LANC1	-1.034	0.931898
Protein transport protein Sec23B **	Q9D662	SC23B	-1.46	0.804611
Thioredoxin reductase 3 **	Q99MD6	TRXR3	100	0.391002
60S ribosomal protein L37 **	Q9D823	RL37	1.86	0.623875
Glutaryl-CoA dehydrogenase, mitochondrial	Q60759	GCDH	1.037	0.902453
Neuroligin 4-like **	B0F2B4	NLGN4	100	0.219832
Zinc finger protein 608 **	Q56A10	ZN608	100	0.219832
Guanine deaminase	Q9R111	GUAD	-1.037	0.930147
60S ribosomal protein L11	Q9CXW4	RL11	1.012	0.959112
Annexin A6	P14824	ANXA6	-1.025	0.846022
Xanthine dehydrogenase/oxidase	Q00519	XDH	1.024	0.92327
Legumain	O89017	LGMN	2.477	0.32772
Cytochrome c oxidase assembly factor 6 homolog	Q8BGD8	COA6	1.281	0.10935
Myopalladin	Q5DTJ9	MYPN	1.033	0.882482
ATP synthase subunit delta, mitochondrial	Q9D3D9	ATPD	1.306	0.165854
Nuclear protein localization protein 4 homolog	P60670	NPL4	-1.323	0.549694
28S ribosomal protein S28, mitochondrial	Q9CY16	RT28	1.014	0.965188
FK506-binding protein 15 **	Q6P9Q6	FKB15	100	0.391002
Platelet glycoprotein 4	Q08857	CD36	1.189	0.477975
Bifunctional coenzyme A synthase **	Q9DBL7	COASY	1.76	0.72191
60S ribosomal protein L9	P51410	RL9	-1.01	0.953855
Vinculin	Q64727	VINC	-1.083	0.80083
Carnitine O-palmitoyltransferase 2, mitochondrial	P52825	CPT2	-1.219	0.760363
Kinesin-like protein KIF3B **	Q61771	KIF3B	1.666	0.584143
Septin-7	O55131	45176	-1.084	0.814049
Prolyl endopeptidase	Q9QUR6	PPCE	1.03	0.900596
Filamin-C	Q8VHX6	FLNC	1.176	0.718454
ATP synthase subunit s, mitochondrial	Q9CRA7	ATP5S	1.839	0.336358
Protein LSM14 homolog B **	Q8CGC4	LS14B	100	0.391002
Coiled-coil and C2 domain-containing protein 1B **	Q8BRN9	C2D1B	2.052	0.449665
Stromal interaction molecule 1	P70302	STIM1	1.021	0.900607
Catechol O-methyltransferase	O88587	COMT	1.09	0.696604
DNA polymerase nu **	Q7TQ07	DPOLN	1.297	0.769471
Cleavage stimulation factor subunit 2	Q8BIQ5	CSTF2	-1.87	0.120757
Trans-1, 2-dihydrobenzene-1, 2-diol dehydrogenase	Q9DBB8	DHDH	-1.353	0.289075
E3 ubiquitin-protein ligase ZNF598 **	Q80YR4	ZN598	100	0.391002
Kinesin heavy chain isoform 5C	P28738	KIF5C	-1.026	0.923151
Kinesin heavy chain isoform 5A	P33175	KIF5A	-1.026	0.923151
Calpain-1 catalytic subunit	O35350	CAN1	-1.061	0.873223
Cleavage and polyadenylation specificity factor subunit 5 **	Q9CQF3	CPSF5	100	0.391002
Phosphatidylcholine:ceramide cholinephosphotransferase 2	Q9D4B1	SMS2	-1.272	0.688486
Alpha-amylase 1	P00687	AMY1	1.402	0.636821
Cullin-5	Q9D5V5	CUL5	-1.005	0.991655
Basigin	P18572	BASI	1.199	0.815862
THO complex subunit 4	O08583	THOC4	1.135	0.77317
Kinectin	Q61595	KTN1	1.376	0.344604
60S acidic ribosomal protein P1 **	P47955	RLA1	-1.82	0.635912
Protein TASOR 2 **	Q5DTT3	TASO2	-1.073	0.9583
von Willebrand factor C and EGF domain-containing protein **	Q3U515	VWCE	-1.073	0.9583
Shugoshin 2 **	Q7TSY8	SGO2	-4.75	0.313442
26S proteasome non-ATPase regulatory subunit 2 **	Q8VDM4	PSMD2	-1.514	0.787852
Beta-galactosidase **	P23780	BGAL	100	0.391002
Eukaryotic translation initiation factor 2 subunit 3, Y-linked **	Q9Z0N2	IF2H	18.24	0.351365
Palladin	Q9ET54	PALLD	1.205	0.622553
Zyxin	Q62523	ZYX	1.491	0.749088
Broad substrate specificity ATP-binding cassette transporter ABCG2	Q7TMS5	ABCG2	-1.143	0.910634
Beta-enolase	P21550	ENOB	-1.118	0.661937
28S ribosomal protein S11, mitochondrial	Q9DCA2	RT11	1.069	0.833982
5'-nucleotidase domain-containing protein 3	Q3UHB1	NT5D3	-2.055	0.192358
Ankyrin-2 **	Q8C8R3	ANK2	1.351	0.676352
26S proteasome non-ATPase regulatory subunit 4	O35226	PSMD4	-1.278	0.454248
ATPase family AAA domain-containing protein 3	Q925I1	ATAD3	1.241	0.396146
Small nuclear ribonucleoprotein Sm D2	P62317	SMD2	-1.025	0.848483
Small nuclear ribonucleoprotein Sm D1	P62315	SMD1	-1.056	0.736188
Succinyl-CoA:3-ketoacid coenzyme A transferase 2A, mitochondrial **	Q9JJN4	SCO2A	1.783	0.718429
Succinyl-CoA:3-ketoacid coenzyme A transferase 2B, mitochondrial **	Q9ESL0	SCO2B	1.783	0.718429
Transgelin-2	Q9WVA4	TAGL2	-1.068	0.68598
Long-chain specific acyl-CoA dehydrogenase, mitochondrial	P51174	ACADL	1.013	0.963181
Adenosine 5'-monophosphoramidase HINT1	P70349	HINT1	1.052	0.82897
Tubulin-specific chaperone C **	Q8VCN9	TBCC	100	0.391002
28S ribosomal protein S30, mitochondrial	Q9D0G0	RT30	1.029	0.957302
Glyoxalase domain-containing protein 4	Q9CPV4	GLOD4	-1.097	0.711625
Caprin-1	Q60865	CAPR1	5.481	0.19128
tRNA (adenine(58)-N(1))-methyltransferase non-catalytic subunit TRM6	Q8CE96	TRM6	1.091	0.859552
Ribosome production factor 1 **	Q7TND5	RPF1	3.831	0.520518
Rho GDP-dissociation inhibitor 2	Q61599	GDIR2	1.021	0.877601
Isocitrate dehydrogenase [NADP] cytoplasmic	O88844	IDHC	-1.049	0.723483
28S ribosomal protein S17, mitochondrial	Q9CQE3	RT17	1.09	0.802793
RNA binding motif protein, X-linked-like-1 **	Q91VM5	RMXL1	-11.256	0.430062
Apoptosis-associated speck-like protein containing a CARD **	Q9EPB4	ASC	-1.067	0.951984
H-2 class I histocompatibility antigen, Q8 alpha chain	P14430	HA18	-1.394	0.362667
H-2 class I histocompatibility antigen, Q10 alpha chain	P01898	HA10	-1.394	0.362667
H-2 class I histocompatibility antigen, D-37 alpha chain	P06339	HA15	-1.394	0.362667
Serine/threonine-protein phosphatase PGAM5, mitochondrial	Q8BX10	PGAM5	-1.055	0.936097
Protein mono-ADP-ribosyltransferase PARP3	Q3ULW8	PARP3	1.056	0.747443
Tigger transposable element derived 5	Q499M4	TIGD5	1.129	0.47993
NADH dehydrogenase [ubiquinone] 1 beta subcomplex subunit 5, mitochondrial	Q9CQH3	NDUB5	1.68	0.126003
Peroxisomal acyl-coenzyme A oxidase 1	Q9R0H0	ACOX1	-1.221	0.402234
Alanine aminotransferase 2	Q8BGT5	ALAT2	1.096	0.645786
Holocytochrome c-type synthase **	P53702	CCHL	1.23	0.874472
Ras-related protein Rab-11B	P46638	RB11B	1.048	0.88555
Ras-related protein Rab-11A	P62492	RB11A	1.048	0.88555
Ragulator complex protein LAMTOR3	O88653	LTOR3	-1.152	0.480028
Muskelin **	O89050	MKLN1	1.134	0.928627
EH domain-containing protein 3	Q9QXY6	EHD3	1.737	0.406568
Cysteine dioxygenase type 1 **	P60334	CDO1	-1.845	0.517408
Mitochondrial 2-oxoglutarate/malate carrier protein	Q9CR62	M2OM	1.122	0.875235
1-acyl-sn-glycerol-3-phosphate acyltransferase gamma **	Q9D517	PLCC	1.269	0.363225
Mitochondrial fission factor	Q6PCP5	MFF	1.092	0.287958
Heat shock protein HSP 90-alpha	P07901	HS90A	-1.301	0.830168
Toll-like receptor 9 **	Q9EQU3	TLR9	100	0.391002
Sulfotransferase 6B1 **	P0CC03	ST6B1	100	0.391002
Synemin	Q70IV5	SYNEM	1.004	0.990149
Procollagen galactosyltransferase 1	Q8K297	GT251	-1.043	0.821638
Acetyl-CoA acetyltransferase, cytosolic	Q8CAY6	THIC	-1.214	0.800534
3-oxoacyl-[acyl-carrier-protein] synthase, mitochondrial	Q9D404	OXSM	1.093	0.788728
Arginine-hydroxylase NDUFAF5, mitochondrial	A2APY7	NDUF5	-1.011	0.977587
Cysteine and histidine-rich protein 1 **	Q9QXA1	CYHR1	-1.376	0.832968
Somatomedin-B and thrombospondin type-1 domain-containing protein **	Q3UPR9	SBSPO	-1.296	0.634207
Neurofilament medium polypeptide	P08553	NFM	1.263	0.39255
60S ribosomal protein L13	P47963	RL13	-1.003	0.989305
Mast cell protease 2	P15119	MCPT2	1.611	0.267737
Adenylosuccinate synthetase isozyme 1	P28650	PURA1	-1.093	0.540902
Butyrophilin-like protein 1	Q7TST0	BTNL1	-1.158	0.38992
Carboxylesterase 1C	P23953	EST1C	1.08	0.782974
Ornithine transcarbamylase, mitochondrial	P11725	OTC	-1.091	0.584394
Methionine--tRNA ligase, mitochondrial **	Q499X9	SYMM	1.026	0.973993
Sodium/potassium-transporting ATPase subunit beta-1	P14094	AT1B1	1.163	0.86999
Porphobilinogen deaminase	P22907	HEM3	-1.079	0.837851
Calbindin **	P12658	CALB1	100	0.391002
60S ribosomal protein L27	P61358	RL27	1.008	0.952654
Dolichyl-diphosphooligosaccharide--protein glycosyltransferase subunit 1	Q91YQ5	RPN1	-1.149	0.869686
Glutathione S-transferase Mu 1	P10649	GSTM1	-1.073	0.70282
Muscular LMNA-interacting protein	Q5FW52	MLIP	1.053	0.851915
Cytochrome c oxidase assembly factor 3 homolog, mitochondrial **	Q9D2R6	COA3	100	0.391002
39S ribosomal protein L14, mitochondrial	Q9D1I6	RM14	1.058	0.784074
Myotubularin	Q9Z2C5	MTM1	-1.141	0.62957
Nascent polypeptide-associated complex subunit alpha, muscle-specific form	P70670	NACAM	1.024	0.908356
Phosphoethanolamine/phosphocholine phosphatase	Q8R2H9	PHOP1	1.086	0.688983
Copine-6	Q9Z140	CPNE6	-1.527	0.350824
Structural maintenance of chromosomes protein 1A **	Q9CU62	SMC1A	100	0.391002
Tetraspanin-13 **	Q9D8C2	TSN13	-3.584	0.526536
TSC22 domain family protein 3 **	Q9Z2S7	T22D3	100	0.391002
Protein arginine methyltransferase NDUFAF7, mitochondrial	Q9CWG8	NDUF7	1.223	0.778306
Inosine-5'-monophosphate dehydrogenase 1	P50096	IMDH1	-1.215	0.627505
4'-phosphopantetheine phosphatase **	Q80YV4	PANK4	100	0.0824475
MAP kinase-interacting serine/threonine-protein kinase 1 **	O08605	MKNK1	1.269	0.873487
Homeobox protein cut-like 1 **	P53564	CUX1	-1.126	0.83311
39S ribosomal protein L20, mitochondrial	Q9CQL4	RM20	1.151	0.650469
Homer protein homolog 1	Q9Z2Y3	HOME1	-1.197	0.619471
Small ubiquitin-related modifier 3	Q9Z172	SUMO3	-1.068	0.756417
Small ubiquitin-related modifier 2	P61957	SUMO2	-1.068	0.756417
Partner of Y14 and mago **	Q8CHP5	PYM1	4.49	0.498614
F-actin-capping protein subunit alpha-2	P47754	CAZA2	1.071	0.823928
NADH-ubiquinone oxidoreductase 75 kDa subunit, mitochondrial	Q91VD9	NDUS1	1.386	0.294425
Replication protein A 70 kDa DNA-binding subunit **	Q8VEE4	RFA1	1.456	0.805951
BLOC-1-related complex subunit 7	Q9CRC6	BORC7	1.061	0.600251
Citramalyl-CoA lyase, mitochondrial	Q8R4N0	CLYBL	1.186	0.0776383
Glyceraldehyde-3-phosphate dehydrogenase	P16858	G3P	1.161	0.319712
28S ribosomal protein S5, mitochondrial	Q99N87	RT05	1.081	0.772252
Heterogeneous nuclear ribonucleoprotein L	Q8R081	HNRPL	-1.134	0.681944
Angiomotin **	Q8VHG2	AMOT	2.775	0.405963
Oxidoreductase-like domain-containing protein 1 **	Q9CR10	OXLD1	3.532	0.533588
Succinate--CoA ligase [ADP/GDP-forming] subunit alpha, mitochondrial	Q9WUM5	SUCA	1.244	0.250908
Isoleucine--tRNA ligase, cytoplasmic	Q8BU30	SYIC	6.307	0.186121
A-kinase anchor protein 1, mitochondrial	O08715	AKAP1	-1.393	0.62844
Rieske domain-containing protein **	Q8K2P6	RFESD	100	0.391002
tRNA-dihydrouridine(47) synthase [NAD(P)(+)]-like **	Q91XI1	DUS3L	-1.311	0.759793
Peptidyl-prolyl cis-trans isomerase B	P24369	PPIB	1.383	0.149388
60S ribosomal protein L19	P84099	RL19	1.062	0.778343
Fetuin-B	Q9QXC1	FETUB	-1.064	0.740686
Eukaryotic translation initiation factor 3 subunit A **	P23116	EIF3A	5.053	0.343808
U1 small nuclear ribonucleoprotein 70 kDa	Q62376	RU17	-1.885	0.0860481
Ras-related protein R-Ras2 **	P62071	RRAS2	-4.904	0.416636
U2 small nuclear ribonucleoprotein B''	Q9CQI7	RU2B	1.107	0.610627
Protein phosphatase 1L **	Q8BHN0	PPM1L	-1.013	0.993202
Serum amyloid A-1 protein **	P05366	SAA1	100	0.391002
Small nuclear ribonucleoprotein-associated protein B	P27048	RSMB	1.031	0.794214
Small nuclear ribonucleoprotein-associated protein N	P63163	RSMN	1.031	0.794214
Fumarylacetoacetate hydrolase domain-containing protein 2A	Q3TC72	FAHD2	1.06	0.571108
Signal recognition particle 54 kDa protein **	P14576	SRP54	100	0.391002
Beta-hexosaminidase subunit beta	P20060	HEXB	1.178	0.716866
Cullin-3 **	Q9JLV5	CUL3	1.647	0.737447
Pyruvate dehydrogenase E1 component subunit alpha, somatic form, mitochondrial	P35486	ODPA	-1.007	0.95799
Eukaryotic translation initiation factor 2 subunit 3, X-linked **	Q9Z0N1	IF2G	1.975	0.584201
Microtubule-associated protein tau	P10637	TAU	-1.183	0.802315
Tubulin beta-4B chain	P68372	TBB4B	1.042	0.95519
Myosin-7	Q91Z83	MYH7	-1.373	0.714642
AT-rich interactive domain-containing protein 1B **	E9Q4N7	ARI1B	-2.158	0.509822
Radixin	P26043	RADI	-1.071	0.705536
60S ribosomal protein L36a	P83882	RL36A	1.357	0.647427
Fragile X mental retardation syndrome-related protein 1	Q61584	FXR1	1.014	0.946887
Desmoplakin	E9Q557	DESP	-1	0.999386
Eukaryotic translation initiation factor 5A-1	P63242	IF5A1	1.022	0.874921
60S ribosomal protein L22	P67984	RL22	1.939	0.327194
28S ribosomal protein S21, mitochondrial	P58059	RT21	-1.045	0.905013
Far upstream element-binding protein 1	Q91WJ8	FUBP1	-1.133	0.630436
Long-chain-fatty-acid--CoA ligase 1	P41216	ACSL1	-1.037	0.929632
Eukaryotic translation initiation factor 2 subunit 2	Q99L45	IF2B	1.304	0.612834
Ubiquinol-cytochrome-c reductase complex assembly factor 3 **	Q8K2T4	UQCC3	100	0.391002
SH2B adapter protein 3 **	O09039	SH2B3	1.48	0.587655
SH2B adapter protein 1 **	Q91ZM2	SH2B1	1.48	0.587655
Leucine-rich repeat and IQ domain-containing protein 1	Q0P5X1	LRIQ1	-1.063	0.890776
Mast/stem cell growth factor receptor Kit **	P05532	KIT	3.471	0.452337
NADH dehydrogenase [ubiquinone] 1 beta subcomplex subunit 11, mitochondrial	O09111	NDUBB	32.412	0.361745
Dipeptidyl peptidase 3	Q99KK7	DPP3	1.092	0.604461
Cytochrome b-c1 complex subunit 8	Q9CQ69	QCR8	1.461	0.402754
Calcium/calmodulin-dependent protein kinase type II subunit gamma	Q923T9	KCC2G	-1.208	0.233633
Smoothelin-like protein 2	Q8CI12	SMTL2	-1.136	0.527382
Excitatory amino acid transporter 4	O35544	EAA4	1.459	0.583361
Aldo-keto reductase family 1 member B7	P21300	ALD1	-1.323	0.703012
Inter-alpha-trypsin inhibitor heavy chain H3	Q61704	ITIH3	-1.135	0.538544
Growth arrest and DNA damage-inducible proteins-interacting protein 1	Q9CR59	G45IP	1.982	0.444855
CYFIP-related Rac1 interactor A	Q8BHZ0	CYRIA	-1.185	0.713152
Pyruvate kinase PKM	P52480	KPYM	-1.055	0.839896
NADH dehydrogenase [ubiquinone] 1 alpha subcomplex assembly factor 4	Q9D1H6	NDUF4	1.029	0.916375
Afadin- and alpha-actinin-binding protein **	Q8VC66	ADIP	2.868	0.348068
Protein S100-A1	P56565	S10A1	1.2	0.143777
Phosphatidylethanolamine-binding protein 1	P70296	PEBP1	1.07	0.554422
Glycylpeptide N-tetradecanoyltransferase 1 **	O70310	NMT1	100	0.19753
E3 ubiquitin-protein ligase DTX4 **	Q6PDK8	DTX4	100	0.391002
Nucleolysin TIAR	P70318	TIAR	-1.303	0.711828
Nucleolysin TIA-1	P52912	TIA1	-1.303	0.711828
Heterogeneous nuclear ribonucleoprotein Q	Q7TMK9	HNRPQ	1.048	0.938665
Apolipoprotein C-I	P34928	APOC1	1.187	0.785803
NADH dehydrogenase [ubiquinone] iron-sulfur protein 2, mitochondrial	Q91WD5	NDUS2	1.164	0.568415
Ig kappa chain V19-17 **	P01633	KV5A1	6.941	0.456861
40S ribosomal protein S7	P62082	RS7	-1.167	0.361202
Cytoplasmic dynein 1 heavy chain 1	Q9JHU4	DYHC1	-1.009	0.981847
Ubiquitin-conjugating enzyme E2 variant 2	Q9D2M8	UB2V2	-1.124	0.923222
Receptor of activated protein C kinase 1	P68040	RACK1	-1.313	0.226927
Mitochondrial import receptor subunit TOM34	Q9CYG7	TOM34	1.092	0.856203
SKI family transcriptional corepressor 1 **	Q8BX46	SKOR1	100	0.391002
Interferon regulatory factor 2-binding protein 2	E9Q1P8	I2BP2	-2.267	0.122319
PDZ and LIM domain protein 3	O70209	PDLI3	-1.066	0.697838
NADH dehydrogenase [ubiquinone] 1 alpha subcomplex subunit 2	Q9CQ75	NDUA2	1.405	0.291439
D(1B) dopamine receptor	Q8BLD9	DRD5	1.098	0.853793
Glycine--tRNA ligase	Q9CZD3	GARS	-1.457	0.36846
Splicing factor 3A subunit 1 **	Q8K4Z5	SF3A1	-1.443	0.694673
Ig gamma-2A chain C region, A allele	P01863	GCAA	2.283	0.263314
Ig heavy chain Mem5 (Fragment)	P84751	HVM63	2.283	0.263314
Ig gamma-2A chain C region, membrane-bound form	P01865	GCAM	2.283	0.263314
Enoyl-CoA delta isomerase 1, mitochondrial	P42125	ECI1	1.091	0.702077
Developmentally-regulated GTP-binding protein 2	Q9QXB9	DRG2	-1.141	0.826532
Alpha-2-macroglobulin receptor-associated protein	P55302	AMRP	1.055	0.701703
CLIP-associating protein 1	Q80TV8	CLAP1	-1.465	0.121286
Fructosamine-3-kinase	Q9ER35	FN3K	1.185	0.107234
cAMP-responsive element-binding protein-like 2	Q32M00	CRBL2	-1.192	0.312769
Flotillin-1	O08917	FLOT1	-1.317	0.574397
Carnitine O-acetyltransferase	P47934	CACP	1.497	0.105402
Nuclear distribution protein nudE-like 1	Q9ERR1	NDEL1	1.265	0.523109
Nuclear distribution protein nudE homolog 1	Q9CZA6	NDE1	1.265	0.523109
BolA-like protein 1	Q9D8S9	BOLA1	1.022	0.9334
EKC/KEOPS complex subunit Tp53rk	Q99PW4	PRPK	1.132	0.468871
Leiomodin-3 **	E9QA62	LMOD3	2.045	0.665189
Protein-L-isoaspartate(D-aspartate) O-methyltransferase	P23506	PIMT	1.047	0.7244
Signal transducer and activator of transcription 5A	P42230	STA5A	-1.012	0.946799
Signal transducer and activator of transcription 5B	P42232	STA5B	-1.012	0.946799
60S ribosomal protein L7	P14148	RL7	-1.019	0.93793
Protein DDI1 homolog 2	A2ADY9	DDI2	1.39	0.530868
AFG3-like protein 1	Q920A7	AFG31	-5.2	0.302691
Calpain-12 **	Q9ER56	CAN12	-1.438	0.704905
Collagen alpha-1(III) chain **	P08121	CO3A1	-1.438	0.704905
Collagen alpha-1(II) chain **	P28481	CO2A1	-1.438	0.704905
Protein phosphatase 1 regulatory subunit 12A **	Q9DBR7	MYPT1	-4.841	0.489685
Dynein light chain 2, cytoplasmic	Q9D0M5	DYL2	1.083	0.840053
Reactive oxygen species modulator 1	P60603	ROMO1	1.331	0.831716
Leucine-rich single-pass membrane protein 1	Q3UQS2	LSME1	1.086	0.825589
Coiled-coil domain-containing protein 124	Q9D8X2	CC124	1.077	0.878698
Uridine diphosphate glucose pyrophosphatase NUDT14 **	Q9D142	NUD14	1.531	0.393278
Guanine nucleotide-binding protein G(I)/G(S)/G(O) subunit gamma-5 **	Q80SZ7	GBG5	1.372	0.817159
Polyadenylate-binding protein 2 **	Q8CCS6	PABP2	1.384	0.774823
Smoothelin	Q921U8	SMTN	-1.18	0.889748
DmX-like protein 1 **	Q6PNC0	DMXL1	7.836	0.36231
Xaa-Pro aminopeptidase 3 **	B7ZMP1	XPP3	100	0.391002
Creatine kinase M-type	P07310	KCRM	1.053	0.812743
Eukaryotic translation initiation factor 4E-binding protein 1	Q60876	4EBP1	-1.323	0.508497
Myosin-10	Q61879	MYH10	-1.17	0.671467
ATP-dependent DNA helicase PIF1	Q80SX8	PIF1	1.038	0.752723
Dual specificity protein phosphatase 23	Q6NT99	DUS23	-1.232	0.502744
Ig heavy chain V region MOPC 104E	P01756	HVM12	-1.009	0.989435
Ig heavy chain V region J558	P01757	HVM13	-1.009	0.989435
Ig heavy chain V region 108A	P01758	HVM14	-1.009	0.989435
SH3 domain-containing kinase-binding protein 1	Q8R550	SH3K1	1.071	0.733071
Pancreatic alpha-amylase	P00688	AMYP	-1.541	0.717898
Acyl-coenzyme A thioesterase 10, mitochondrial	Q32MW3	ACO10	1.012	0.972698
Septin-9	Q80UG5	45178	-1.051	0.777408
Perilipin-1	Q8CGN5	PLIN1	-1.1	0.791923
Translational activator of cytochrome c oxidase 1	Q8K0Z7	TACO1	1.683	0.280848
N-acylneuraminate cytidylyltransferase **	Q99KK2	NEUA	-1.356	0.814398
NADH dehydrogenase [ubiquinone] iron-sulfur protein 6, mitochondrial	P52503	NDUS6	1.434	0.188855
Complement component C8 alpha chain	Q8K182	CO8A	1.931	0.265509
39S ribosomal protein L22, mitochondrial	Q8BU88	RM22	1.893	0.0233247
Xin actin-binding repeat-containing protein 2 **	Q4U4S6	XIRP2	1.006	0.994411
28S ribosomal protein S34, mitochondrial	Q9JIK9	RT34	1.08	0.860961
Transient receptor potential cation channel subfamily M member 6 **	Q8CIR4	TRPM6	-1.919	0.690609
Mimecan	Q62000	MIME	-1.205	0.466002
Rho-related GTP-binding protein RhoQ	Q8R527	RHOQ	1.192	0.895446
Activator of 90 kDa heat shock protein ATPase homolog 1	Q8BK64	AHSA1	-2.026	0.355097
Glutaredoxin-1	Q9QUH0	GLRX1	1.182	0.238834
Methylmalonyl-CoA mutase, mitochondrial	P16332	MUTA	-1.109	0.666095
Electron transfer flavoprotein regulatory factor 1	Q91V16	ETFR1	-1.053	0.917929
26S proteasome non-ATPase regulatory subunit 14	O35593	PSDE	-1.05	0.903119
Cell cycle progression protein 1	Q640L3	CCPG1	1.309	0.761257
Lamin-B2 **	P21619	LMNB2	-1.192	0.905973
SUMO-conjugating enzyme UBC9	P63280	UBC9	1.015	0.921184
Superoxide dismutase [Mn], mitochondrial	P09671	SODM	1.239	0.291916
Interleukin enhancer-binding factor 3 **	Q9Z1X4	ILF3	-3.499	0.402991
Microtubule-associated protein RP/EB family member 2	Q8R001	MARE2	1.199	0.846756
39S ribosomal protein L51, mitochondrial	Q9CPY1	RM51	-4.459	0.397752
Ectonucleotide pyrophosphatase/phosphodiesterase family member 7	Q3TIW9	ENPP7	1.272	0.0875679
Bis(5'-adenosyl)-triphosphatase enpp4	Q8BTJ4	ENPP4	1.272	0.0875679
WD repeat-containing protein 20 **	Q9D5R2	WDR20	1.96	0.620112
RNA-binding motif, single-stranded-interacting protein 3 **	Q8BWL5	RBMS3	1.96	0.620112
RNA-binding motif, single-stranded-interacting protein 1 **	Q91W59	RBMS1	1.96	0.620112
Myotubularin-related protein 12	Q80TA6	MTMRC	1.121	0.914123
Spastin **	Q9QYY8	SPAST	100	0.18172
GTPase IMAP family member 4 **	Q99JY3	GIMA4	100	0.391002
Charged multivesicular body protein 1b-1 **	Q99LU0	CH1B1	-3.774	0.171568
Charged multivesicular body protein 1b-2 **	Q9CQD4	CH1B2	-3.774	0.171568
Mitochondrial import receptor subunit TOM20 homolog	Q9DCC8	TOM20	1.414	0.273748
Methionine-R-sulfoxide reductase B2, mitochondrial	Q78J03	MSRB2	1.023	0.959058
WD repeat-containing protein 5	P61965	WDR5	1.661	0.36281
Histone H2A.V	Q3THW5	H2AV	-1.486	0.010173
Histone H2A.Z	P0C0S6	H2AZ	-1.486	0.010173
Ankyrin-3	G5E8K5	ANK3	-1.355	0.0351105
AP-4 complex subunit epsilon-1 **	Q80V94	AP4E1	1.2	0.656663
NF-kappa-B-activating protein **	Q9D0F4	NKAP	100	0.391002
Protein FAM193B **	Q3U2K0	F193B	100	0.391002
14 kDa phosphohistidine phosphatase	Q9DAK9	PHP14	1.011	0.910111
[Protein ADP-ribosylarginine] hydrolase-like protein 1	Q8BGK2	ARHL1	3.405	0.264531
Serine/threonine-protein kinase D2	Q8BZ03	KPCD2	-1.1	0.502485
Probable helicase senataxin **	A2AKX3	SETX	100	0.391002
Calsequestrin-2	O09161	CASQ2	-1.165	0.857218
UHRF1-binding protein 1-like **	A2RSJ4	UH1BL	6.781	0.254782
F-box only protein 28 **	Q8BIG4	FBX28	6.781	0.254782
Semaphorin-4G **	Q9WUH7	SEM4G	6.781	0.254782
Friend virus susceptibility protein 1 **	P70213	FV1	6.781	0.254782
Paired mesoderm homeobox protein 1 **	P63013	PRRX1	100	0.391002
Integrin beta-1-binding protein 2	Q9R000	ITBP2	-1.03	0.906772
Epididymal secretory glutathione peroxidase **	P21765	GPX5	1.377	0.482561
C-Jun-amino-terminal kinase-interacting protein 4	Q58A65	JIP4	1.281	0.599085
V-type proton ATPase subunit H **	Q8BVE3	VATH	-1.259	0.877501
Peptidyl-prolyl cis-trans isomerase C	P30412	PPIC	-1.133	0.476375
Nuclear GTPase SLIP-GC **	D3YWJ0	SLIP	2.513	0.472516
Endothelin-converting enzyme 1 **	Q4PZA2	ECE1	2.513	0.472516
Astrocytic phosphoprotein PEA-15 **	Q62048	PEA15	2.318	0.628714
Serine/arginine-rich splicing factor 7 **	Q8BL97	SRSF7	3.324	0.288398
Tyrosine--tRNA ligase, cytoplasmic	Q91WQ3	SYYC	1.452	0.187386
RNA-binding protein 38	Q62176	RBM38	-1.155	0.264421
Syncoilin **	Q9EPM5	SYNCI	1.155	0.907351
Ubiquitin-like modifier-activating enzyme 1	Q02053	UBA1	-1.25	0.739288
Stress-induced-phosphoprotein 1	Q60864	STIP1	1.007	0.951539
Glucose 1, 6-bisphosphate synthase **	Q8CAA7	PGM2L	1.023	0.987748
Deaminated glutathione amidase	Q8VDK1	NIT1	-1.02	0.759627
Transcription elongation factor, mitochondrial	Q5SSK3	TEFM	-1.615	0.664217
Sorcin	Q6P069	SORCN	-1.266	0.649019
Ubiquitin carboxyl-terminal hydrolase 15 **	Q8R5H1	UBP15	-1.172	0.892255
N-alpha-acetyltransferase 50	Q6PGB6	NAA50	1.036	0.886132
Pleckstrin homology-like domain family B member 1 **	Q6PDH0	PHLB1	100	0.391002
Fructose-1, 6-bisphosphatase isozyme 2	P70695	F16P2	-1.341	0.411225
Golgi SNAP receptor complex member 2	O35166	GOSR2	-2.047	0.601575
Mitochondrial coenzyme A transporter SLC25A42 **	Q8R0Y8	S2542	-2.483	0.520355
39S ribosomal protein L42, mitochondrial	Q9CPV3	RM42	-1.026	0.883139
39S ribosomal protein L24, mitochondrial	Q9CQ06	RM24	-1.016	0.98058
Complement factor B	P04186	CFAB	-1.244	0.377464
Heat shock protein beta-2	Q99PR8	HSPB2	-1.035	0.920319
Mitochondrial import inner membrane translocase subunit Tim8 B	P62077	TIM8B	1.006	0.979381
Early endosome antigen 1	Q8BL66	EEA1	-1.097	0.397075
Profilin-2	Q9JJV2	PROF2	1.022	0.78343
Programmed cell death protein 6	P12815	PDCD6	-1.079	0.751352
Bifunctional polynucleotide phosphatase/kinase **	Q9JLV6	PNKP	4.773	0.104228
Supervillin	Q8K4L3	SVIL	1.194	0.560437
Selenocysteine lyase **	Q9JLI6	SCLY	6.615	0.286607
Beta-taxilin	Q8VBT1	TXLNB	1.038	0.941493
40S ribosomal protein S28	P62858	RS28	-1.09	0.481764
Interferon-induced protein with tetratricopeptide repeats 3 **	Q64345	IFIT3	1.065	0.786194
1-phosphatidylinositol 4, 5-bisphosphate phosphodiesterase eta-1 **	Q4KWH5	PLCH1	100	0.391002
Galanin receptor type 2	O88854	GALR2	-1.118	0.470378
Pyruvate dehydrogenase protein X component, mitochondrial	Q8BKZ9	ODPX	1.076	0.835361
4-hydroxyphenylpyruvate dioxygenase	P49429	HPPD	-1.086	0.548185
Methylcrotonoyl-CoA carboxylase beta chain, mitochondrial	Q3ULD5	MCCB	1.349	0.322273
Murinoglobulin-1	P28665	MUG1	1.363	0.352698
60S ribosomal protein L4	Q9D8E6	RL4	-1.031	0.783214
Ras GTPase-activating-like protein IQGAP1	Q9JKF1	IQGA1	1.685	0.13478
Tyrosine--tRNA ligase, mitochondrial	Q8BYL4	SYYM	-1.004	0.994043
40S ribosomal protein S13	P62301	RS13	1.006	0.981811
AP-1 complex subunit sigma-2	Q9DB50	AP1S2	1.133	0.566835
WD repeat and FYVE domain-containing protein 1	E9Q4P1	WDFY1	-1.3	0.655205
Trinucleotide repeat-containing gene 6B protein **	Q8BKI2	TNR6B	-4.708	0.359648
Epidermal growth factor receptor substrate 15 **	P42567	EPS15	100	0.391002
Bromo adjacent homology domain-containing 1 protein **	Q497V6	BAHD1	100	0.391002
Transcription elongation factor SPT4-A **	P63271	SPT4A	100	0.307841
Transcription elongation factor SPT4-B **	Q9Z199	SPT4B	100	0.307841
Haloacid dehalogenase-like hydrolase domain-containing protein 2	Q3UGR5	HDHD2	1.074	0.76577
Heat shock protein beta-8	Q9JK92	HSPB8	1.108	0.7711
Selenide, water dikinase 1	Q8BH69	SPS1	4.093	0.115816
Ubiquilin-1	Q8R317	UBQL1	-1.115	0.539625
Napsin-A	O09043	NAPSA	-1.012	0.93419
Pyridoxal kinase	Q8K183	PDXK	1.351	0.0478905
Ferritin heavy chain	P09528	FRIH	2.656	0.0567653
Actin-related protein 2/3 complex subunit 2	Q9CVB6	ARPC2	-1.047	0.913988
Multifunctional methyltransferase subunit TRM112-like protein	Q9DCG9	TR112	-1.414	0.623094
SH3 domain-binding glutamic acid-rich protein	Q9WUZ7	SH3BG	-1.174	0.28356
Methylthioribose-1-phosphate isomerase	Q9CQT1	MTNA	1.405	0.370483
NEDD8-activating enzyme E1 catalytic subunit	Q8C878	UBA3	-1.031	0.889934
Nesprin-1	Q6ZWR6	SYNE1	-1.137	0.235653
Epsin-1	Q80VP1	EPN1	1.002	0.997369
LYR motif-containing protein 4	Q8K215	LYRM4	1.101	0.860187
S-formylglutathione hydrolase	Q9R0P3	ESTD	-1.074	0.615752
Galactose-1-phosphate uridylyltransferase	Q03249	GALT	-1.405	0.659729
Immunoglobulin heavy constant mu	P01872	IGHM	1.272	0.703285
Ubiquitin carboxyl-terminal hydrolase 40 **	Q8BWR4	UBP40	1.052	0.969299
Rab GTPase-binding effector protein 2 **	Q91WG2	RABE2	-1.022	0.982172
Eukaryotic translation initiation factor 3 subunit G	Q9Z1D1	EIF3G	-1.128	0.752686
Huntingtin-interacting protein K	Q9CR41	HYPK	-1.126	0.504742
SCP2 sterol-binding domain-containing protein 1	Q9DAH1	SCP2D	-1.338	0.792532
Protein mono-ADP-ribosyltransferase PARP4	E9PYK3	PARP4	1.719	0.612884
2', 5'-phosphodiesterase 12	Q3TIU4	PDE12	1.02	0.822545
Apolipoprotein C-III	P33622	APOC3	1.128	0.840686
Glutamine--tRNA ligase	Q8BML9	SYQ	1.998	0.44292
Actin, cytoplasmic 1	P60710	ACTB	1.012	0.966642
Actin, cytoplasmic 2	P63260	ACTG	1.012	0.966642
Medium-chain acyl-CoA ligase ACSF2, mitochondrial	Q8VCW8	ACSF2	-1.064	0.90929
Voltage-dependent calcium channel subunit alpha-2/delta-1	O08532	CA2D1	-1.15	0.74569
Protein phosphatase 1 regulatory subunit 1A	Q9ERT9	PPR1A	-1.173	0.432904
Palmdelphin **	Q9JHU2	PALMD	2.072	0.663698
Phosphorylase b kinase regulatory subunit beta	Q7TSH2	KPBB	1.54	0.473864
ADP/ATP translocase 1	P48962	ADT1	1.062	0.897469
UBX domain-containing protein 1	Q922Y1	UBXN1	-1.164	0.737854
Heme-binding protein 1	Q9R257	HEBP1	-1.159	0.804754
40S ribosomal protein S2	P25444	RS2	-1.027	0.917715
Sialic acid synthase	Q99J77	SIAS	-1.109	0.707121
Phenylalanine--tRNA ligase beta subunit	Q9WUA2	SYFB	-1.049	0.930096
28S ribosomal protein S10, mitochondrial	Q80ZK0	RT10	1.157	0.746366
Bloom syndrome protein homolog **	O88700	BLM	100	0.391002
Chromodomain-helicase-DNA-binding protein 6 **	A3KFM7	CHD6	-1.498	0.667376
Transmembrane protein 218 **	Q9CQ44	TM218	1.033	0.945841
1-phosphatidylinositol 4, 5-bisphosphate phosphodiesterase delta-1	Q8R3B1	PLCD1	-1.134	0.747778
RUN and FYVE domain-containing protein 1	Q8BIJ7	RUFY1	-1.064	0.581706
Inositol monophosphatase 2 **	Q91UZ5	IMPA2	2.648	0.592863
Actin-related protein 2/3 complex subunit 3	Q9JM76	ARPC3	1.258	0.264435
NHP2-like protein 1 **	Q9D0T1	NH2L1	-1.069	0.884078
Annexin A7	Q07076	ANXA7	1.174	0.55277
Destrin	Q9R0P5	DEST	-1.11	0.32015
Protein piccolo **	Q9QYX7	PCLO	-4.215	0.503292
Valine--tRNA ligase	Q9Z1Q9	SYVC	3.06	0.30356
Myosin light chain 3	P09542	MYL3	1.254	0.860379
T-cell activation inhibitor, mitochondrial **	Q66JZ4	TCAIM	2.544	0.603024
Torsin-1B	Q9ER41	TOR1B	1.309	0.611882
Chymotrypsinogen B	Q9CR35	CTRB1	-2.499	0.314664
Heat shock cognate 71 kDa protein	P63017	HSP7C	1.178	0.287087
[Pyruvate dehydrogenase (acetyl-transferring)] kinase isozyme 4, mitochondrial	O70571	PDK4	-1.083	0.850701
2-hydroxyacyl-CoA lyase 1 **	Q9QXE0	HACL1	100	0.391002
Eukaryotic translation initiation factor 1	P48024	EIF1	1.284	0.469431
Collagen alpha-1(IX) chain **	Q05722	CO9A1	1.844	0.58986
39S ribosomal protein L15, mitochondrial	Q9CPR5	RM15	1.027	0.939345
Glutathione synthetase	P51855	GSHB	1.368	0.711533
ATP synthase subunit O, mitochondrial	Q9DB20	ATPO	1.427	0.215169
ADP-ribosylation factor-binding protein GGA1 **	Q8R0H9	GGA1	100	0.391002
Probable G-protein coupled receptor 34	Q9R1K6	GPR34	-1.09	0.523595
E3 ubiquitin-protein ligase RBX1	P62878	RBX1	1.108	0.799343
Obscurin	A2AAJ9	OBSCN	1.058	0.867824
28S ribosomal protein S18a, mitochondrial	Q99N85	RT18A	1.501	0.671806
40S ribosomal protein S3	P62908	RS3	-1.127	0.760686
Tripeptidyl-peptidase 2	Q64514	TPP2	-1.031	0.918098
Zinc finger BED domain-containing protein 4 **	Q80WQ9	ZBED4	100	0.391002
Unconventional myosin-VI	Q64331	MYO6	1.042	0.925307
Fumarylacetoacetase	P35505	FAAA	-1.126	0.698
Sorting nexin-2	Q9CWK8	SNX2	1.306	0.81342
Trifunctional enzyme subunit beta, mitochondrial	Q99JY0	ECHB	-1.189	0.752627
[truncated: 1,664 more rows]

## Sheet: Table S6
Table S6 List of DEPs (38) in the soleus muscle of ET group compared to SED after proteomic analysis. The fold change represented in green and red bold fonts show downregulated and upregulated DEPs respectively.
Protein Name	Protein-ID	Gene-ID	Fold change	T-test
Glypican-1	Q9QZF2	GPC1	-5.393	0.0151897
Dihydropyrimidinase-related protein 3	Q62188	DPYL3	-2.861	0.00977618
Troponin C, skeletal muscle	P20801	TNNC2	-2.553	0.0447811
Contactin-5	P68500	CNTN5	-2.154	0.0383602
Procollagen C-endopeptidase enhancer 1	Q61398	PCOC1	-2.085	0.00508219
Stromal membrane-associated protein 2	Q7TN29	SMAP2	-2.056	0.0388806
Semaphorin-3C	Q62181	SEM3C	-1.766	0.0385603
Solute carrier family 12 member 2	P55012	S12A2	-1.745	0.00501964
Histone H4	P62806	H4	-1.646	0.0489573
Ras-related protein Rab-5C	P35278	RAB5C	-1.592	0.0363707
Histone H2A.V	Q3THW5	H2AV	-1.486	0.010173
Histone H2A.Z	P0C0S6	H2AZ	-1.486	0.010173
Ankyrin-3	G5E8K5	ANK3	-1.355	0.0351105
Tubulin beta-2A chain	Q7TMM9	TBB2A	-1.329	0.0169247
Tubulin beta-1 chain	A2AQ07	TBB1	-1.329	0.0169247
Tubulin beta-2B chain	Q9CWF2	TBB2B	-1.329	0.0169247
Ribosome-binding protein 1	Q99PL5	RRBP1	-1.271	0.0263255
Creatine kinase B-type	Q04447	KCRB	-1.211	0.0342411
Malate dehydrogenase, mitochondrial	P08249	MDHM	1.225	0.0208344
Amphiphysin	Q7TQF7	AMPH	1.264	0.0394335
Bridging integrator 2	D3Z6Q9	BIN2	1.264	0.0394335
STE20-like serine/threonine-protein kinase	O54988	SLK	1.272	0.00475708
Complex III assembly factor LYRM7	Q9DA03	LYRM7	1.275	0.0300407
NAD-dependent protein deacylase sirtuin-5, mitochondrial	Q8K2C6	SIR5	1.278	0.0304294
Thioredoxin-dependent peroxide reductase, mitochondrial	P20108	PRDX3	1.34	0.0233102
Pyridoxal kinase	Q8K183	PDXK	1.351	0.0478905
Probable cysteine--tRNA ligase, mitochondrial	Q8BYM8	SYCM	1.374	0.0345887
Oxysterol-binding protein-related protein 1	Q91XL9	OSBL1	1.412	0.00565577
NADH dehydrogenase [ubiquinone] 1 beta subcomplex subunit 10	Q9DCS9	NDUBA	1.503	0.0378568
Leucine-rich repeat-containing protein 20	Q8CI70	LRC20	1.662	0.0402667
Methyl-CpG-binding protein 2	Q9Z2D6	MECP2	1.689	0.027632
Methylglutaconyl-CoA hydratase, mitochondrial	Q9JLZ3	AUHM	1.734	0.0494706
39S ribosomal protein L22, mitochondrial	Q8BU88	RM22	1.893	0.0233247
Vacuolar protein-sorting-associated protein 36	Q91XD6	VPS36	2.501	0.0259612
Haloacid dehalogenase-like hydrolase domain-containing protein 3	Q9CYW4	HDHD3	3.139	0.00213079
Disabled homolog 2 **	P98078	DAB2	6.502	0.00962034
Mitochondrial proton/calcium exchanger protein	Q9Z2I0	LETM1	7.154	0.0166513
DnaJ homolog subfamily C member 7	Q9QYI3	DNJC7	10.525	0.0135805

## Sheet: Table S7
Table S7 Functional enrichment analysis of upregulated DEPs in the soleus muscle of ET compared to SED mice.
Category	Term	Count	%	PValue	Genes	List Total	Pop Hits	Pop Total	Fold Enrichment	Bonferroni	Benjamini	FDR
KEGG_PATHWAY	mmu04144:Endocytosis	3	15	0.0319893	Q91XD6, Q7TQF7, P98078	11	269	9330	9.45928	0.584315	0.86371	0.86371
KEGG_PATHWAY	mmu01100:Metabolic pathways	5	25	0.0791846	Q8K2C6, Q9DCS9, Q8K183, P08249, Q9JLZ3	11	1621	9330	2.61623	0.89219	1	1
Category	Term	Count	%	PValue	Genes	List Total	Pop Hits	Pop Total	Fold Enrichment	Bonferroni	Benjamini	FDR
GOTERM_BP_DIRECT	GO:0045807~positive regulation of endocytosis	2	10	0.0287698	Q7TQF7, P98078	18	35	20408	64.7873	0.99875	1	1
GOTERM_BP_DIRECT	GO:0030099~myeloid cell differentiation	2	10	0.0311991	P20108, P98078	18	38	20408	59.6725	0.999296	1	1
GOTERM_BP_DIRECT	GO:0009060~aerobic respiration	2	10	0.0583354	Q9DCS9, P08249	18	72	20408	31.4938	0.999999	1	1
GOTERM_BP_DIRECT	GO:0007612~learning	2	10	0.0606951	Q7TQF7, Q9Z2D6	18	75	20408	30.2341	0.999999	1	1
GOTERM_BP_DIRECT	GO:0032091~negative regulation of protein binding	2	10	0.0685207	P98078, Q9Z2D6	18	85	20408	26.6771	1	1	1
Category	Term	Count	%	PValue	Genes	List Total	Pop Hits	Pop Total	Fold Enrichment	Bonferroni	Benjamini	FDR
GOTERM_CC_DIRECT	GO:0005739~mitochondrion	10	50	9.44373e-06	Q9CYW4, Q8K2C6, P20108, Q9Z2I0, Q9DA03, Q8BYM8, Q9DCS9, Q8BU88, P08249, Q9JLZ3	19	1936	21301	5.79083	0.000557028	0.00055718	0.000547737
GOTERM_CC_DIRECT	GO:0005743~mitochondrial inner membrane	5	25	0.000954927	Q8K2C6, Q9Z2I0, Q9DCS9, Q8BU88, P08249	19	542	21301	10.3423	0.0548084	0.0222418	0.0218649
GOTERM_CC_DIRECT	GO:0005759~mitochondrial matrix	4	20	0.00113094	Q8K2C6, Q9DA03, Q8BYM8, P08249	19	249	21301	18.0097	0.0645834	0.0222418	0.0218649
GOTERM_CC_DIRECT	GO:0005737~cytoplasm	12	60	0.0252279	Q8K2C6, P20108, D3Z6Q9, Q91XD6, Q7TQF7, P98078, Q8BYM8, Q9Z2D6, Q8K183, O54988, Q9QYI3, P08249	19	7625	21301	1.76436	0.778547	0.372112	0.365805
GOTERM_CC_DIRECT	GO:0043231~intracellular membrane-bounded organelle	4	20	0.0916736	Q9CYW4, P20108, P98078, Q91XL9	19	1290	21301	3.4763	0.996562	1	1
Category	Term	Count	%	PValue	Genes	List Total	Pop Hits	Pop Total	Fold Enrichment	Bonferroni	Benjamini	FDR
GOTERM_MF_DIRECT	GO:0008022~protein C-terminus binding	4	20	0.000946125	P20108, Q91XD6, Q7TQF7, P98078	17	234	18797	18.901	0.0868645	0.090828	0.090828

## Sheet: Table S8
Table S8 Functional enrichment analysis of downregulated DEPs in the soleus muscle of ET mice compared to SED mice.
Category	Term	Count	%	PValue	logp (-)	Genes	List Total	Pop Hits	Pop Total	Fold Enrichment	Bonferroni	Benjamini	FDR
KEGG_PATHWAY	mmu05322:Systemic lupus erythematosus	15	50	3.05931e-19	18.5144	P62806, P0C0S6, Q3THW5	27	149	9330	34.7875	9.17792e-18	9.17792e-18	8.26013e-18
KEGG_PATHWAY	mmu05034:Alcoholism	15	50	2.95215e-17	16.5299	P62806, P0C0S6, Q3THW5	27	205	9330	25.2846	8.85644e-16	3.62797e-16	3.26517e-16
KEGG_PATHWAY	mmu04613:Neutrophil extracellular trap formation	15	50	3.62797e-17	16.4403	P62806, P0C0S6, Q3THW5	27	208	9330	24.9199	1.08839e-15	3.62797e-16	3.26517e-16
KEGG_PATHWAY	mmu05203:Viral carcinogenesis	13	43.3333	2.30368e-13	12.6376	P62806	27	227	9330	19.7895	6.91114e-12	1.72776e-12	1.55498e-12
KEGG_PATHWAY	mmu04145:Phagosome	4	13.3333	0.0132511	1.87775	A2AQ07, Q9CWF2, P35278, Q7TMM9	27	180	9330	7.67901	0.329808	0.0795068	0.0715562
KEGG_PATHWAY	mmu04814:Motor proteins	4	13.3333	0.0166359	1.77895	P20801, A2AQ07, Q9CWF2, Q7TMM9	27	196	9330	7.05215	0.395453	0.0831796	0.0748616
KEGG_PATHWAY	mmu04540:Gap junction	3	10	0.0236492	1.62618	A2AQ07, Q9CWF2, Q7TMM9	27	86	9330	12.0543	0.512273	0.101354	0.0912182
KEGG_PATHWAY	mmu05132:Salmonella infection	4	13.3333	0.0323452	1.49019	A2AQ07, Q9CWF2, P35278, Q7TMM9	27	253	9330	5.46333	0.627082	0.121295	0.109165
Category	Term	Count	%	PValue		Genes	List Total	Pop Hits	Pop Total	Fold Enrichment	Bonferroni	Benjamini	FDR
GOTERM_BP_DIRECT	GO:0045653~negative regulation of megakaryocyte differentiation	13	43.3333	5.17544e-32	31.2861	P62806	29	18	20408	508.245	8.07368e-30	8.07368e-30	7.91842e-30
GOTERM_BP_DIRECT	GO:0006335~DNA replication-dependent nucleosome assembly	13	43.3333	1.44184e-29	28.8411	P62806	29	25	20408	365.937	2.24927e-27	1.12464e-27	1.10301e-27
GOTERM_BP_DIRECT	GO:0006336~DNA replication-independent nucleosome assembly	13	43.3333	2.6756e-29	28.5726	P62806	29	26	20408	351.862	4.17394e-27	1.39131e-27	1.36456e-27
GOTERM_BP_DIRECT	GO:0006352~DNA-templated transcription, initiation	13	43.3333	1.53087e-26	25.8151	P62806	29	40	20408	228.71	2.38816e-24	5.9704e-25	5.85558e-25
GOTERM_BP_DIRECT	GO:0006334~nucleosome assembly	13	43.3333	1.1436e-20	19.9417	P62806	29	112	20408	81.6823	1.78401e-18	3.56803e-19	3.49941e-19
GOTERM_BP_DIRECT	GO:0007017~microtubule-based process	3	10	0.00130353	2.88488	A2AQ07, Q9CWF2, Q7TMM9	29	39	20408	54.1326	0.184117	0.0338919	0.0332401
GOTERM_BP_DIRECT	GO:0000278~mitotic cell cycle	3	10	0.0157171	1.80363		29	140	20408	15.0798	0.915529	0.350267	0.343532
GOTERM_BP_DIRECT	GO:0000226~microtubule cytoskeleton organization	3	10	0.0190373	1.7204	A2AQ07, Q9CWF2, Q7TMM9	29	155	20408	13.6205	0.950136	0.371227	0.364088
GOTERM_BP_DIRECT	GO:0030644~cellular chloride ion homeostasis	2	6.66667	0.0217356	1.66283	P55012, Q04447	29	16	20408	87.9655	0.967553	0.376751	0.369506
GOTERM_BP_DIRECT	GO:0007411~axon guidance	3	10	0.0283531	1.5474	P68500, Q62181, G5E8K5	29	192	20408	10.9957	0.988746	0.442309	0.433803
Category	Term	Count	%	PValue			List Total	Pop Hits	Pop Total	Fold Enrichment	Bonferroni	Benjamini	FDR
GOTERM_CC_DIRECT	GO:0043505~CENP-A containing nucleosome	13	43.3333	7.65392e-30	29.1161	P62806	30	24	21301	384.601	5.97005e-28	5.97005e-28	5.58736e-28
GOTERM_CC_DIRECT	GO:0000228~nuclear chromosome	13	43.3333	8.00475e-26	25.0967	P62806	30	45	21301	205.121	6.24371e-24	3.12185e-24	2.92173e-24
GOTERM_CC_DIRECT	GO:0000786~nucleosome	15	50	3.07322e-23	22.5124	P62806, P0C0S6, Q3THW5	30	151	21301	70.5331	2.39711e-21	7.99037e-22	7.47817e-22
GOTERM_CC_DIRECT	GO:0032991~macromolecular complex	13	43.3333	1.41667e-09	8.84873	P62806	30	946	21301	9.75733	1.105e-07	2.7625e-08	2.58542e-08
GOTERM_CC_DIRECT	GO:0005654~nucleoplasm	15	50	0.000115707	3.93664	Q7TN29, P62806, Q9QZF2	30	3674	21301	2.89888	0.00898508	0.00180503	0.00168933
GOTERM_CC_DIRECT	GO:0045171~intercellular bridge	3	10	0.00929021	2.03197	A2AQ07, Q9CWF2, Q7TMM9	30	107	21301	19.9075	0.517138	0.120773	0.113031
GOTERM_CC_DIRECT	GO:0005634~nucleus	16	53.3333	0.0156019	1.80682	P62806, Q04447, P0C0S6, Q3THW5	30	6590	21301	1.7239	0.706695	0.157349	0.147263
GOTERM_CC_DIRECT	GO:0072686~mitotic spindle	3	10	0.0161384	1.79214	A2AQ07, Q9CWF2, Q7TMM9	30	143	21301	14.8958	0.718904	0.157349	0.147263
GOTERM_CC_DIRECT	GO:0015630~microtubule cytoskeleton	3	10	0.0392376	1.4063	A2AQ07, Q9CWF2, Q7TMM9	30	231	21301	9.22121	0.95594	0.340059	0.31826
GOTERM_CC_DIRECT	GO:0005874~microtubule	3	10	0.0890637	1.0503	A2AQ07, Q9CWF2, Q7TMM9	30	368	21301	5.78832	0.999308	0.688289	0.644168
Category	Term	Count	%	PValue		Genes	List Total	Pop Hits	Pop Total	Fold Enrichment	Bonferroni	Benjamini	FDR
GOTERM_MF_DIRECT	GO:0030527~structural constituent of chromatin	15	50	9.67793e-29	28.0142	P62806, P0C0S6, Q3THW5	30	58	18797	162.043	6.00032e-27	6.00032e-27	6.00032e-27
GOTERM_MF_DIRECT	GO:0046982~protein heterodimerization activity	16	53.3333	3.32138e-18	17.4787	Q9CWF2, P62806, P0C0S6, Q3THW5	30	397	18797	25.2521	2.05926e-16	1.02963e-16	1.02963e-16
GOTERM_MF_DIRECT	GO:0019904~protein domain specific binding	13	43.3333	6.22957e-14	13.2055	P62806	30	353	18797	23.0747	3.86158e-12	1.28745e-12	1.28745e-12
GOTERM_MF_DIRECT	GO:0003677~DNA binding	15	50	1.49868e-07	6.82429	P62806, P0C0S6, Q3THW5	30	1858	18797	5.0584	9.29178e-06	2.32296e-06	2.32296e-06
GOTERM_MF_DIRECT	GO:0005200~structural constituent of cytoskeleton	4	13.3333	0.000198829	3.70152	A2AQ07, Q9CWF2, G5E8K5, Q7TMM9	30	74	18797	33.8685	0.0122529	0.00246548	0.00246548
GOTERM_MF_DIRECT	GO:0003924~GTPase activity	4	13.3333	0.0137528	1.86161	A2AQ07, Q9CWF2, P35278, Q7TMM9	30	328	18797	7.64106	0.576242	0.142113	0.142113
GOTERM_MF_DIRECT	GO:0005525~GTP binding	4	13.3333	0.0221633	1.65437	A2AQ07, Q9CWF2, P35278, Q7TMM9	30	393	18797	6.37727	0.750821	0.196304	0.196304
